# Supplementary material for: Prognostic nomogram integrated with inflammatory marker ratios for assessing in-hospital mortality risk in patients with acute type A aortic dissection
Source: PLoS One. 2025 Oct 6;20(10):e0333023. doi: 10.1371/journal.pone.0333023 (PMC12500101; doi:10.1371/journal.pone.0333023)
Supplement: S1 Data — (XLSX) [file pone.0333023.s001.xlsx]

## Sheet: Sheet1
id	gender	age	height	weight	BMI	WBC	NE	FIB	D2	BUM	Cr	AST	ALT	hb	lym	plt	alb	WBC_Hb	WBC_Lym	WBC_PLT	WBC_ALB	Ne_Hb	Ne/Lym	Ne/PLT	Ne/ALB	Fib/Hb	Fib/Lym	Fib/PLT	Fib/ALB	D2/Hb	D2/Lym	D2/PLT	D2/ALB	AST/ALT	pos_time_icu_d	pos_time_assventi_h	hospital_day	hypertension	stroke	CAD	t2dm	chronic_lung_disease	somking	drinking	His_root_sur.1	His_Bentall_sur	His_Carbol_sur	His_David_sur	His_Wheat_sur
1	1	55	189	82	22.9557	11.6	9.7	3.1	16.3	6.8	87	44	27	102	0.6	232	34.7	0.113725	19.3333	0.05	0.334294	0.095098	16.1667	0.0418103	0.279539	0.0303922	5.16667	0.0133621	0.0893372	0.159804	27.1667	0.0702586	0.469741	1.62963	3.70833	40	18	1	0	0	0	0	0	0	0	0	0	0	0
2	1	69	180	80	24.6914	7.57	6.67	1.46	20	7.3	116.9	83	64	119	0.6	122	28	0.0636134	12.6167	0.0620492	0.270357	0.0560504	11.1167	0.0546721	0.238214	0.0122689	2.43333	0.0119672	0.0521429	0.168067	33.3333	0.163934	0.714286	1.29688	1.70833	13	27	1	0	1	0	0	0	0	0	0	0	0	0
3	0	30	150	36	16	10.3	8.4	4.71	2.4	2.6	64	25	24	90	0.9	148	28.9	0.114444	11.4444	0.0695946	0.356401	0.0933333	9.33333	0.0567568	0.290657	0.0523333	5.23333	0.0318243	0.162976	0.0266667	2.66667	0.0162162	0.083045	1.04167	1.54167	19	17	0	0	0	0	0	0	0	0	0	0	0	0
4	1	50	165	75	27.5482	12.8	10.9	1.97	4.3	6.9	110	29	19	143	1	86	37.1	0.0895105	12.8	0.148837	0.345013	0.0762238	10.9	0.126744	0.293801	0.0137762	1.97	0.022907	0.0530997	0.0300699	4.3	0.05	0.115903	1.52632	4.75	42	14	1	0	0	0	0	1	0	0	0	0	0	0
5	0	65	168	65	23.03	14.6	11.7	3.62	1.45	10.3	68	215	206	111	1.1	182	39.3	0.131532	13.2727	0.0802198	0.371501	0.105405	10.6364	0.0642857	0.29771	0.0326126	3.29091	0.0198901	0.092112	0.0130631	1.31818	0.00796703	0.0368957	1.04369	3.45833	41	22	0	0	0	0	0	0	0	0	0	0	0	0
6	0	71	165	69	25.3444	17.2	15.6	2.61	16.81	9.1	125	63	41	133	1.3	208	33.7	0.129323	13.2308	0.0826923	0.510386	0.117293	12	0.075	0.462908	0.0196241	2.00769	0.0125481	0.0774481	0.126391	12.9308	0.0808173	0.498813	1.53659	4.83333	46	20	0	0	0	1	0	0	0	1	0	1	0	0
7	1	52	172	87	29.4078	10.8	10.2	4.12	1.15	14.4	236.3	6319	3027	113	0.5	58	23.3	0.0955752	21.6	0.186207	0.463519	0.0902655	20.4	0.175862	0.437768	0.0364602	8.24	0.0710345	0.176824	0.010177	2.3	0.0198276	0.0493562	2.08755	7.45833	108	29	1	0	0	0	0	0	0	0	0	0	0	0
8	1	51	181	79	24.114	9.46	8.34	7.44	2	5.5	97	28	58	148	0.84	252	36.8	0.0639189	11.2619	0.0375397	0.257065	0.0563514	9.92857	0.0330952	0.22663	0.0502703	8.85714	0.0295238	0.202174	0.0135135	2.38095	0.00793651	0.0543478	0.482759	1.45833	13	11	0	0	0	0	0	0	0	0	0	0	0	0
9	1	42	174	76	25.1024	29.5	25.3	6.65	13.5	7.8	87	17	22	135	2.5	239	34	0.218519	11.8	0.123431	0.867647	0.187407	10.12	0.105858	0.744118	0.0492593	2.66	0.0278243	0.195588	0.1	5.4	0.0564854	0.397059	0.772727	5.54167	38	23	0	0	0	0	0	1	0	1	0	0	0	0
10	0	61	172	65	21.9713	11.6	6.9	2.37	19.9	10.4	80.8	31	25	92	0.4	106	36.9	0.126087	29	0.109434	0.314363	0.075	17.25	0.0650943	0.186992	0.0257609	5.925	0.0223585	0.0642276	0.216304	49.75	0.187736	0.539295	1.24	3	38	6	0	0	0	0	0	0	0	0	0	0	0	0
11	0	56	161	65	25.0762	9.4	6.9	5.19	5.56	3.2	51.9	21	32	135	1.5	162	29.1	0.0696296	6.26667	0.0580247	0.323024	0.0511111	4.6	0.0425926	0.237113	0.0384444	3.46	0.032037	0.178351	0.0411852	3.70667	0.034321	0.191065	0.65625	5.75	51	17	0	0	0	0	0	0	0	0	0	0	0	0
12	0	59	179	90	28.089	8.7	8	3.56	12.6	5.1	68	19	16	107	0.5	144	33.5	0.0813084	17.4	0.0604167	0.259701	0.0747664	16	0.0555556	0.238806	0.033271	7.12	0.0247222	0.106269	0.117757	25.2	0.0875	0.376119	1.1875	2.79167	21	5	0	0	0	0	0	0	0	0	0	0	0	0
13	1	65	170	82	28.3737	8.9	7.5	3.5	20	22.4	356	153	209	113	0.7	78	26	0.0787611	12.7143	0.114103	0.342308	0.0663717	10.7143	0.0961538	0.288462	0.0309735	5	0.0448718	0.134615	0.176991	28.5714	0.25641	0.769231	0.732057	6.04167	145	15	1	1	0	0	0	0	0	0	0	0	0	0
14	0	55	160	50	19.5312	9.8	9.1	3.52	13.9	4.4	50.8	22	21	110	0.5	168	36.7	0.0890909	19.6	0.0583333	0.26703	0.0827273	18.2	0.0541667	0.247956	0.032	7.04	0.0209524	0.0959128	0.126364	27.8	0.0827381	0.378747	1.04762	1.75	19	15	0	0	0	0	0	0	0	1	0	0	1	0
15	1	45	165	67	24.6097	18.3	16.5	2.55	11.2	5.7	87.9	25	29	154	1.1	256	44.8	0.118831	16.6364	0.0714844	0.408482	0.107143	15	0.0644531	0.368304	0.0165584	2.31818	0.00996094	0.0569196	0.0727273	10.1818	0.04375	0.25	0.862069	3.91667	44	27	1	0	0	0	0	0	0	0	0	0	0	0
16	1	62	180	92	28.3951	13.3	11.4	4.5	0.52	4.4	71	22	12	128	1.3	215	40.5	0.103906	10.2308	0.0618605	0.328395	0.0890625	8.76923	0.0530233	0.281481	0.0351562	3.46154	0.0209302	0.111111	0.0040625	0.4	0.0024186	0.0128395	1.83333	2.83333	20	26	1	0	0	0	0	0	0	0	0	0	0	0
17	0	56	174	83	27.4145	5.6	4.1	6.08	10.1	2.1	58.4	25	27	108	0.9	187	34.1	0.0518519	6.22222	0.0299465	0.164223	0.037963	4.55556	0.0219251	0.120235	0.0562963	6.75556	0.0325134	0.178299	0.0935185	11.2222	0.0540107	0.296188	0.925926	5.70833	69	26	0	0	0	0	0	0	0	0	0	0	0	0
18	1	25	164	52	19.3337	8.1	4.6	1.85	20	5	89	21	30	138	2.7	167	43.7	0.0586957	3	0.048503	0.185355	0.0333333	1.7037	0.0275449	0.105263	0.0134058	0.685185	0.0110778	0.0423341	0.144928	7.40741	0.11976	0.457666	0.7	1.95833	41	28	0	0	0	0	0	0	0	1	1	0	0	0
19	1	48	154	48	20.2395	14.6	13.1	2.81	4.2	6.7	80	21	25	128	0.7	166	41.6	0.114062	20.8571	0.0879518	0.350962	0.102344	18.7143	0.0789157	0.314904	0.0219531	4.01429	0.0169277	0.0675481	0.0328125	6	0.0253012	0.100962	0.84	5.58333	63	17	1	0	0	0	0	0	0	0	0	0	0	0
20	1	45	169	76	26.6097	7.6	6.6	4.81	1.9	4.1	85	20	17	172	0.7	132	37.1	0.044186	10.8571	0.0575758	0.204852	0.0383721	9.42857	0.05	0.177898	0.0279651	6.87143	0.0364394	0.12965	0.0110465	2.71429	0.0143939	0.0512129	1.17647	2.375	34	16	1	0	0	0	0	0	0	0	0	0	0	0
21	1	60	172	67	22.6474	9.7	6.9	4.34	2.5	3.6	109	38	49	134	2.1	353	37.6	0.0723881	4.61905	0.0274788	0.257979	0.0514925	3.28571	0.0195467	0.183511	0.0323881	2.06667	0.0122946	0.115426	0.0186567	1.19048	0.00708215	0.0664894	0.77551	3.66667	60	62	1	0	0	0	0	1	0	0	0	0	0	0
22	1	36	176	66	21.3068	9.88	6.92	5.73	5.57	4.3	87	22	48	119	1.59	368	30.9	0.0830252	6.21384	0.0268478	0.319741	0.0581513	4.3522	0.0188043	0.223948	0.0481513	3.60377	0.0155707	0.185437	0.0468067	3.50314	0.0151359	0.180259	0.458333	4.45833	35	29	1	0	0	0	0	1	0	1	0	0	0	0
23	1	56	170	66	22.8374	18	17.1	6.23	15	5.6	70.2	27	41	119	0.7	413	38.5	0.151261	25.7143	0.0435835	0.467532	0.143697	24.4286	0.0414044	0.444156	0.0523529	8.9	0.0150847	0.161818	0.12605	21.4286	0.0363196	0.38961	0.658537	2.58333	23	152	1	1	0	0	0	0	0	1	0	0	0	0
24	1	43	167	70	25.0995	6.3	5.5	3.7	1.27	5.6	66.6	15	20	136	0.5	220	35.1	0.0463235	12.6	0.0286364	0.179487	0.0404412	11	0.025	0.156695	0.0272059	7.4	0.0168182	0.105413	0.00933824	2.54	0.00577273	0.0361823	0.75	4.66667	19	18	1	0	0	0	0	0	0	0	0	0	0	0
25	1	39	174	88	29.0659	25	22.3	4.91	20	17	420	817	207	162	1.5	121	30.9	0.154321	16.6667	0.206612	0.809061	0.137654	14.8667	0.184298	0.721683	0.0303086	3.27333	0.0405785	0.1589	0.123457	13.3333	0.165289	0.647249	3.94686	11.4583	38	51	1	0	0	0	0	0	0	1	0	0	0	0
26	1	43	183	80	23.8884	12	10.5	2.48	6.5	6.2	123	16	12	118	1.1	211	34.8	0.101695	10.9091	0.056872	0.344828	0.0889831	9.54545	0.049763	0.301724	0.0210169	2.25455	0.0117536	0.0712644	0.0550847	5.90909	0.0308057	0.186782	1.33333	6.5	18	23	1	0	0	0	0	0	0	1	1	0	0	0
27	1	71	176	77	24.858	8.6	7.5	2.51	20	5.2	78.1	18	18	105	0.6	169	31.1	0.0819048	14.3333	0.0508876	0.276527	0.0714286	12.5	0.0443787	0.241158	0.0239048	4.18333	0.0148521	0.0807074	0.190476	33.3333	0.118343	0.643087	1	27.75	666	28	1	0	1	1	0	0	0	1	0	0	0	0
28	1	62	174	66	21.7994	14.6	11.5	2.7	11.56	7.8	150.2	18	26	129	1.5	170	38.6	0.113178	9.73333	0.0858824	0.378238	0.0891473	7.66667	0.0676471	0.297927	0.0209302	1.8	0.0158824	0.0699482	0.0896124	7.70667	0.068	0.299482	0.692308	8.83333	152	34	1	0	0	0	0	0	0	1	0	0	0	0
29	1	68	163	66	24.841	12.5	9.9	7.67	11.24	13	145	83	63	159	1.6	199	32.3	0.0786164	7.8125	0.0628141	0.386997	0.0622642	6.1875	0.0497487	0.306502	0.048239	4.79375	0.0385427	0.237461	0.0706918	7.025	0.0564824	0.347988	1.31746	34.2083	146	53	1	0	0	0	1	0	0	0	0	0	0	0
30	1	50	181	91	27.7769	14.6	12.2	3.1	12	16.9	394.3	503	703	127	1.2	115	34.9	0.114961	12.1667	0.126957	0.418338	0.096063	10.1667	0.106087	0.34957	0.0244094	2.58333	0.0269565	0.0888252	0.0944882	10	0.104348	0.34384	0.715505	5.70833	137	14	1	0	0	0	0	1	0	1	0	0	0	0
31	1	36	172	83	28.0557	13.9	11.4	5.5	6.7	9.4	181	59	131	118	1.4	218	31.1	0.117797	9.92857	0.0637615	0.446945	0.0966102	8.14286	0.0522936	0.366559	0.0466102	3.92857	0.0252294	0.176849	0.0567797	4.78571	0.0307339	0.215434	0.450382	5.375	84	17	1	0	0	0	0	1	0	0	0	0	0	0
32	0	58	162	51	19.433	9.38	8.08	1.68	20	8.2	140.9	171	152	98	0.86	5	33.4	0.0957143	10.907	1.876	0.280838	0.082449	9.39535	1.616	0.241916	0.0171429	1.95349	0.336	0.0502994	0.204082	23.2558	4	0.598802	1.125	20.7083	169	50	1	0	0	0	0	0	0	1	0	0	0	0
33	1	70	167	68	24.3824	15.8	14.6	1.81	16	6.8	129	33	39	153	0.6	172	34.4	0.103268	26.3333	0.0918605	0.459302	0.0954248	24.3333	0.0848837	0.424419	0.0118301	3.01667	0.0105233	0.0526163	0.104575	26.6667	0.0930233	0.465116	0.846154	46.25	573	28	1	0	1	1	0	1	0	1	0	0	0	0
34	0	57	182	93	28.0763	11.9	10.5	1.72	19	5.3	69	17	10	116	0.8	133	35.7	0.102586	14.875	0.0894737	0.333333	0.0905172	13.125	0.0789474	0.294118	0.0148276	2.15	0.0129323	0.0481793	0.163793	23.75	0.142857	0.532213	1.7	14.3333	192	14	1	0	0	0	0	0	0	1	0	0	0	0
35	1	59	176	84	27.1178	13.5	12.7	3.43	2.2	2.5	81	21	18	136	0.6	187	39.4	0.0992647	22.5	0.0721925	0.34264	0.0933824	21.1667	0.0679144	0.322335	0.0252206	5.71667	0.0183422	0.0870558	0.0161765	3.66667	0.0117647	0.0558376	1.16667	3.375	24	22	1	0	1	0	0	0	0	0	0	0	0	0
36	1	19	166	53	19.2336	11.5	8.6	4.68	1.5	2.4	52.2	39	21	146	1.7	149	38.6	0.0787671	6.76471	0.0771812	0.297927	0.0589041	5.05882	0.0577181	0.222798	0.0320548	2.75294	0.0314094	0.121244	0.010274	0.882353	0.0100671	0.0388601	1.85714	16.5	36	30	0	0	0	0	0	0	0	1	1	0	0	0
37	1	56	156	49	20.1348	10.4	8.5	7.29	2.01	6.2	49	41	48	130	0.9	352	33	0.08	11.5556	0.0295455	0.315152	0.0653846	9.44444	0.0241477	0.257576	0.0560769	8.1	0.0207102	0.220909	0.0154615	2.23333	0.00571023	0.0609091	0.854167	1.58333	22	14	1	0	0	0	0	0	0	0	0	0	0	0
38	0	45	171	77	26.3329	12.1	11.1	1.82	13.16	4.4	65	22	20	122	0.6	207	33.6	0.0991803	20.1667	0.0584541	0.360119	0.0909836	18.5	0.0536232	0.330357	0.014918	3.03333	0.00879227	0.0541667	0.107869	21.9333	0.0635749	0.391667	1.1	7.375	112	24	1	0	0	0	0	0	0	0	0	0	0	0
39	1	66	174	68	22.46	13.2	12.3	3.33	2.1	5.3	103	33	18	118	0.3	59	38.3	0.111864	44	0.223729	0.344648	0.104237	41	0.208475	0.321149	0.0282203	11.1	0.0564407	0.0869452	0.0177966	7	0.0355932	0.0548303	1.83333	3.75	18	23	0	0	0	0	0	0	0	1	0	0	0	0
40	1	43	178	67	21.1463	19.2	18	1.64	13	6.9	76	27	43	144	0.8	196	42.3	0.133333	24	0.0979592	0.453901	0.125	22.5	0.0918367	0.425532	0.0113889	2.05	0.00836735	0.0387707	0.0902778	16.25	0.0663265	0.307329	0.627907	10.5833	46	50	1	0	0	0	0	0	0	1	0	0	0	0
41	1	49	170	71	24.5675	29.5	27.1	3.15	20	8.6	153.2	40	12	142	1.2	212	39.6	0.207746	24.5833	0.139151	0.744949	0.190845	22.5833	0.12783	0.684343	0.0221831	2.625	0.0148585	0.0795455	0.140845	16.6667	0.0943396	0.505051	3.33333	23	280	78	1	1	0	0	0	1	0	0	0	0	0	0
42	1	45	161	66	25.462	6.2	7.5	7.61	3.9	3.4	75	13	15	148	2	227	43.2	0.0418919	3.1	0.0273128	0.143519	0.0506757	3.75	0.0330396	0.173611	0.0514189	3.805	0.0335242	0.176157	0.0263514	1.95	0.0171806	0.0902778	0.866667	2.75	42	21	1	0	1	0	0	0	0	0	0	0	0	0
43	1	61	170	73	25.2595	8.6	8	8.9	16.3	5.9	91	32	12	132	0.2	124	37.7	0.0651515	43	0.0693548	0.228117	0.0606061	40	0.0645161	0.212202	0.0674242	44.5	0.0717742	0.236074	0.123485	81.5	0.131452	0.432361	2.66667	3.83333	64	16	0	0	0	0	0	1	0	0	0	0	0	0
44	1	49	167	62	22.231	12.9	11.2	2.33	20	7.7	79.7	40	22	143	0.6	157	37.7	0.0902098	21.5	0.0821656	0.342175	0.0783217	18.6667	0.0713376	0.297082	0.0162937	3.88333	0.0148408	0.0618037	0.13986	33.3333	0.127389	0.530504	1.81818	2.79167	20	21	1	0	0	0	0	0	0	1	0	0	0	0
45	1	60	164	51	18.9619	11.7	9.6	2.99	3.5	5.8	84.4	28	23	154	1.3	209	42.2	0.075974	9	0.0559809	0.277251	0.0623377	7.38462	0.045933	0.227488	0.0194156	2.3	0.0143062	0.0708531	0.0227273	2.69231	0.0167464	0.0829384	1.21739	2.79167	45	19	1	0	0	0	0	0	0	0	0	0	0	0
46	0	33	171	83	28.3848	12.9	11.9	5.66	4.9	2.9	33	11	6	118	0.6	176	30.3	0.109322	21.5	0.0732955	0.425743	0.100847	19.8333	0.0676136	0.392739	0.0479661	9.43333	0.0321591	0.186799	0.0415254	8.16667	0.0278409	0.161716	1.83333	4.58333	110	5	0	0	0	0	0	0	0	1	1	0	0	0
47	1	54	182	81	24.4536	10.6	7.2	9.18	1.01	4.5	80.8	21	43	117	2.3	236	30.3	0.0905983	4.6087	0.0449153	0.349835	0.0615385	3.13043	0.0305085	0.237624	0.0784615	3.9913	0.0388983	0.30297	0.00863248	0.43913	0.00427966	0.0333333	0.488372	1.45833	12	15	1	0	0	0	0	0	0	1	0	0	0	0
48	1	39	152	37	16.0145	19.38	16.47	4.72	16.8	5.2	60.1	26	52	145	1.36	168	38.3	0.133655	14.25	0.115357	0.506005	0.113586	12.1103	0.0980357	0.430026	0.0325517	3.47059	0.0280952	0.123238	0.115862	12.3529	0.1	0.438642	0.5	7.45833	108	36	1	0	0	0	0	1	0	1	0	0	0	0
49	1	56	167	76	27.2509	11.4	9.3	3.7	3.29	6.5	63	180	110	114	1	106	39.5	0.1	11.4	0.107547	0.288608	0.0815789	9.3	0.0877358	0.235443	0.0324561	3.7	0.0349057	0.0936709	0.0288596	3.29	0.0310377	0.0832911	1.63636	5.45833	60	34	1	0	0	0	0	0	0	0	0	0	0	0
50	1	41	168	80	28.3447	12.69	9.65	7.5	2.1	4.8	65	22	47	39.2	1.43	506	29.9	0.323724	8.87413	0.0250791	0.424415	0.246173	6.74825	0.0190711	0.322742	0.191327	5.24476	0.0148221	0.250836	0.0535714	1.46853	0.0041502	0.0702341	0.468085	2.58333	14	24	1	0	0	0	0	1	0	1	0	0	0	0
51	0	45	171	75	25.6489	5	4.4	1.23	6.5	3.4	42	14	7	84	0.4	160	32.3	0.0595238	12.5	0.03125	0.154799	0.052381	11	0.0275	0.136223	0.0146429	3.075	0.0076875	0.0380805	0.077381	16.25	0.040625	0.201238	2	5.66667	50	16	0	0	0	0	0	0	0	1	0	0	0	0
52	0	66	158	76	30.4438	8.7	6.9	4.9	1.76	7.8	148	103	90	103	1	146	32.1	0.084466	8.7	0.059589	0.271028	0.0669903	6.9	0.0472603	0.214953	0.0475728	4.9	0.0335616	0.152648	0.0170874	1.76	0.0120548	0.0548287	1.14444	14.5417	157	35	1	1	0	0	0	0	0	1	1	0	0	0
53	1	62	170	80	27.6817	7.7	4.2	2.97	0.4	2.8	81	24	20	131	2.7	199	37.7	0.0587786	2.85185	0.0386935	0.204244	0.0320611	1.55556	0.0211055	0.111406	0.0226718	1.1	0.0149246	0.0787798	0.00305344	0.148148	0.00201005	0.0106101	1.2	3.66667	40	15	1	0	0	0	0	0	0	0	0	0	0	0
54	1	48	168	75	26.5731	9.05	8.44	2.83	5.56	4.8	93	33	32	126	0.41	168	38.8	0.0718254	22.0732	0.053869	0.233247	0.0669841	20.5854	0.0502381	0.217526	0.0224603	6.90244	0.0168452	0.0729381	0.044127	13.561	0.0330952	0.143299	1.03125	2.79167	21	17	1	0	0	0	0	0	0	0	0	0	0	0
55	1	52	166	75	27.2173	9.9	8	4.55	4.51	5.8	79	19	29	134	1.1	23	32	0.0738806	9	0.430435	0.309375	0.0597015	7.27273	0.347826	0.25	0.0339552	4.13636	0.197826	0.142187	0.0336567	4.1	0.196087	0.140937	0.655172	3	13	24	0	0	0	0	0	0	0	0	0	0	0	0
56	1	36	166	86	31.2092	10.94	8.68	3.32	13.9	6.7	154	50	31	140	1.58	155	38.1	0.0781429	6.92405	0.0705806	0.287139	0.062	5.49367	0.056	0.227822	0.0237143	2.10127	0.0214194	0.0871391	0.0992857	8.79747	0.0896774	0.364829	1.6129	3.20833	53	19	0	0	0	0	0	0	0	0	0	0	0	0
57	1	50	178	75	23.6713	12.4	11.2	2.59	20	4.3	55	15	17	139	0.59	158	40.5	0.0892086	21.0169	0.078481	0.306173	0.0805755	18.9831	0.0708861	0.276543	0.0186331	4.38983	0.0163924	0.0639506	0.143885	33.8983	0.126582	0.493827	0.882353	2.20833	16	12	1	0	0	0	0	0	0	1	0	0	1	0
58	1	38	157	67	27.1816	13.97	12.11	3.78	9.99	4.9	98	23	34	172	1.25	177	40.2	0.0812209	11.176	0.0789266	0.347512	0.070407	9.688	0.0684181	0.301244	0.0219767	3.024	0.0213559	0.0940299	0.0580814	7.992	0.0564407	0.248507	0.676471	3.70833	66	52	1	0	0	0	0	0	0	0	0	0	0	0
59	1	44	176	94	30.3461	17.1	14.6	1.14	20	7.1	172	30	27	143	1.4	168	37.3	0.11958	12.2143	0.101786	0.458445	0.102098	10.4286	0.0869048	0.391421	0.00797203	0.814286	0.00678571	0.030563	0.13986	14.2857	0.119048	0.536193	1.11111	8.45833	69	36	1	0	0	0	0	1	1	0	0	0	0	0
60	1	59	165	68	24.977	22.3	19.9	6.29	20	13	140.2	136	120	133	1	162	35.3	0.167669	22.3	0.137654	0.631728	0.149624	19.9	0.12284	0.563739	0.0472932	6.29	0.0388272	0.178187	0.150376	20	0.123457	0.566572	1.13333	56	300	65	1	1	0	0	0	0	0	1	0	0	0	0
61	1	65	163	49	18.4425	15.3	13.5	1.39	20	4.28	136.8	40	25	118	0.9	108	36.3	0.129661	17	0.141667	0.421488	0.114407	15	0.125	0.371901	0.0117797	1.54444	0.0128704	0.038292	0.169492	22.2222	0.185185	0.550964	1.6	3.83333	44	27	1	0	1	0	0	0	0	0	0	0	0	0
62	1	48	165	75	27.5482	15.5	12.6	5.15	0.81	6.2	118	14	12	106	1.2	151	35.6	0.146226	12.9167	0.102649	0.435393	0.118868	10.5	0.0834437	0.353933	0.0485849	4.29167	0.034106	0.144663	0.00764151	0.675	0.00536424	0.0227528	1.16667	3.5	33	42	1	0	0	0	0	0	0	0	0	0	0	0
63	1	52	168	65	23.03	11.6	9	6.8	8.51	3.6	48.9	0.63	0.63	127	1.1	195	33.5	0.0913386	10.5455	0.0594872	0.346269	0.0708661	8.18182	0.0461538	0.268657	0.0535433	6.18182	0.0348718	0.202985	0.0670079	7.73636	0.043641	0.25403	1	1.66667	15	20	1	0	0	0	0	0	1	0	0	0	0	0
64	1	58	165	69	25.3444	12.4	10.5	3.52	12.7	6.2	77	13	17	121	0.8	171	31	0.102479	15.5	0.0725146	0.4	0.0867769	13.125	0.0614035	0.33871	0.0290909	4.4	0.0205848	0.113548	0.104959	15.875	0.074269	0.409677	0.764706	5.33333	56	20	1	0	0	0	0	0	1	0	0	0	0	0
65	1	45	172	87	29.4078	12.4	9.1	3.02	20	6.2	77	13	17	121	1.2	171	31	0.102479	10.3333	0.0725146	0.4	0.0752066	7.58333	0.0532164	0.293548	0.0249587	2.51667	0.0176608	0.0974194	0.165289	16.6667	0.116959	0.645161	0.764706	2	12	16	1	0	0	0	0	0	0	0	0	0	0	0
66	1	58	181	79	24.114	9.8	8.11	3.45	16.42	7.3	91.6	23	27	128	1.03	182	35.3	0.0765625	9.51456	0.0538462	0.27762	0.0633594	7.87379	0.0445604	0.229745	0.0269531	3.34951	0.018956	0.0977337	0.128281	15.9417	0.0902198	0.465156	0.851852	2	15	31	0	0	0	0	0	0	0	0	0	0	0	0
67	1	42	174	76	25.1024	14.3	11.3	4.47	7.83	5.9	123.3	32	39	104	1.4	125	32.1	0.1375	10.2143	0.1144	0.445483	0.108654	8.07143	0.0904	0.352025	0.0429808	3.19286	0.03576	0.139252	0.0752885	5.59286	0.06264	0.243925	0.820513	3	24	22	1	0	0	0	0	0	0	1	0	1	0	0
68	1	61	172	65	21.9713	13.7	12.8	2.8	20	6.4	59.6	13	15	138	0.6	228	35.9	0.0992754	22.8333	0.0600877	0.381616	0.0927536	21.3333	0.0561404	0.356546	0.0202899	4.66667	0.0122807	0.0779944	0.144928	33.3333	0.0877193	0.557103	0.866667	5	48	36	1	0	0	0	0	1	0	0	0	0	0	0
69	1	62	161	65	25.0762	14.5	13.2	0.6	20	10.7	135.7	28	29	129	0.4	110	35.8	0.112403	36.25	0.131818	0.405028	0.102326	33	0.12	0.368715	0.00465116	1.5	0.00545455	0.0167598	0.155039	50	0.181818	0.558659	0.965517	4	30	47	1	0	1	0	0	1	0	0	0	0	0	0
70	1	60	179	90	28.089	9.9	9.2	2.84	14.13	9	111.9	18	32	98	0.4	146	30.7	0.10102	24.75	0.0678082	0.322476	0.0938776	23	0.0630137	0.299674	0.0289796	7.1	0.0194521	0.0925081	0.144184	35.325	0.0967808	0.460261	0.5625	3	25	26	1	0	0	0	0	0	0	1	0	0	0	0
71	1	50	170	82	28.3737	15.4	12.7	2.51	11.2	5.7	106	21	25	155	1.2	234	35.5	0.0993548	12.8333	0.065812	0.433803	0.0819355	10.5833	0.0542735	0.357746	0.0161935	2.09167	0.0107265	0.0707042	0.0722581	9.33333	0.0478632	0.315493	0.84	3	15	21	1	0	0	0	0	0	0	0	0	0	0	0
72	1	70	160	50	19.5312	12	10.9	1.9	1.5	8.1	116	49	32	124	0.8	210	36.2	0.0967742	15	0.0571429	0.331492	0.0879032	13.625	0.0519048	0.301105	0.0153226	2.375	0.00904762	0.0524862	0.0120968	1.875	0.00714286	0.0414365	1.53125	1	6	12	1	0	1	1	0	1	0	0	0	0	0	0
73	1	61	169	73	25.5593	13.7	11.8	2.54	2.7	9.4	84.9	17	30	124	0.9	186	35.1	0.110484	15.2222	0.0736559	0.390313	0.0951613	13.1111	0.0634409	0.336182	0.0204839	2.82222	0.0136559	0.0723647	0.0217742	3	0.0145161	0.0769231	0.566667	5.16667	50	16	1	0	0	0	0	0	0	1	0	0	1	0
74	1	64	162	84	32.0073	4.3	1.8	4.88	4.9	3.2	64	61	69	176	1.8	153	41.7	0.0244318	2.38889	0.0281046	0.103118	0.0102273	1	0.0117647	0.0431655	0.0277273	2.71111	0.0318954	0.117026	0.0278409	2.72222	0.0320261	0.117506	0.884058	3	13	27	0	0	0	0	0	1	0	0	0	0	0	0
75	1	42	172	80	27.0416	12.54	9.98	3.3	4.1	5.2	97	20	24	128	1.57	285	37.3	0.0979687	7.98726	0.044	0.336193	0.0779688	6.35669	0.0350175	0.26756	0.0257812	2.10191	0.0115789	0.0884718	0.0320312	2.61146	0.014386	0.10992	0.833333	3	14	30	1	0	0	0	0	1	0	0	0	0	0	0
76	1	40	170	66	22.8374	9.2	4.8	4.05	1.57	3.7	72	15	27	137	2.5	233	38.1	0.0671533	3.68	0.039485	0.24147	0.0350365	1.92	0.0206009	0.125984	0.029562	1.62	0.017382	0.106299	0.0114599	0.628	0.0067382	0.0412073	0.555556	2	10	20	0	0	0	0	0	0	0	0	0	0	0	0
77	1	52	170	66	22.8374	24.9	21.7	2.15	13.98	8.9	63	20	27	142	1.8	216	36.4	0.175352	13.8333	0.115278	0.684066	0.152817	12.0556	0.100463	0.596154	0.0151408	1.19444	0.0099537	0.0590659	0.0984507	7.76667	0.0647222	0.384066	0.740741	2.58333	23	21	0	0	0	0	0	1	1	0	0	0	0	0
78	0	42	164	55	20.4491	11.5	9.8	2.96	20	5.4	40	17	10	109	0.8	152	41.8	0.105505	14.375	0.0756579	0.27512	0.0899083	12.25	0.0644737	0.23445	0.027156	3.7	0.0194737	0.0708134	0.183486	25	0.131579	0.478469	1.7	4.625	64	19	0	0	0	0	0	0	0	1	1	0	0	0
79	1	66	170	77	26.6436	11	9.1	1.8	20	344	78	15	16	149	1.7	180	41.3	0.0738255	6.47059	0.0611111	0.266344	0.0610738	5.35294	0.0505556	0.220339	0.0120805	1.05882	0.01	0.0435835	0.134228	11.7647	0.111111	0.484262	0.9375	2.54167	38	33	1	0	0	0	0	0	0	0	0	0	0	0
80	1	53	174	75	24.7721	17.8	16.3	2.98	20	6.7	93.7	88	17	165	1.4	301	39.2	0.107879	12.7143	0.0591362	0.454082	0.0987879	11.6429	0.0541528	0.415816	0.0180606	2.12857	0.00990033	0.0760204	0.121212	14.2857	0.0664452	0.510204	5.17647	17.2917	52	39	1	0	0	0	0	0	0	0	0	0	0	0
81	1	45	163	65	24.4646	15.01	12.31	4.29	1.02	9.9	174	34	13	137	0.83	130	38.6	0.109562	18.0843	0.115462	0.38886	0.089854	14.8313	0.0946923	0.318912	0.0313139	5.16867	0.033	0.11114	0.00744526	1.22892	0.00784615	0.0264249	2.61538	8.25	87	9	1	0	0	0	0	1	0	0	0	0	0	0
82	1	56	176	105	33.8972	13.3	11.8	1.75	20	5.9	77.2	55	32	137	0.8	197	36.2	0.0970803	16.625	0.0675127	0.367403	0.0861314	14.75	0.0598985	0.325967	0.0127737	2.1875	0.00888325	0.0483425	0.145985	25	0.101523	0.552486	1.71875	2	8	18	1	0	0	0	0	0	0	0	0	0	0	0
83	0	56	163	55	20.7008	10.53	8.61	6.48	12.82	6	50.3	14	29	82	1.22	310	28.3	0.128415	8.63115	0.0339677	0.372085	0.105	7.05738	0.0277742	0.30424	0.0790244	5.31148	0.0209032	0.228975	0.156341	10.5082	0.0413548	0.453004	0.482759	3.625	14	18	1	0	0	0	0	0	0	0	0	0	0	0
84	1	29	184	66	19.4943	8.36	7.48	2.86	1.85	2.9	71	21	18	83	0.51	167	33.6	0.100723	16.3922	0.0500599	0.24881	0.0901205	14.6667	0.0447904	0.222619	0.0344578	5.60784	0.0171257	0.085119	0.0222892	3.62745	0.0110778	0.0550595	1.16667	2	24	14	0	0	0	0	0	0	0	0	0	0	0	0
85	0	32	157	68	27.5873	8.76	7.04	5.66	2.15	2.9	42.9	36	43	116	1.09	298	34.3	0.0755172	8.0367	0.029396	0.255394	0.0606897	6.45872	0.0236242	0.205248	0.0487931	5.19266	0.0189933	0.165015	0.0185345	1.97248	0.00721477	0.0626822	0.837209	3	24	14	0	0	0	0	0	0	0	1	1	0	0	0
86	1	32	166	70	25.4028	6.2	3.8	2.24	13.2	2.7	65.4	20	39	153	1.8	218	42.5	0.0405229	3.44444	0.0284404	0.145882	0.0248366	2.11111	0.0174312	0.0894118	0.0146405	1.24444	0.0102752	0.0527059	0.0862745	7.33333	0.0605505	0.310588	0.512821	3	36	21	1	0	0	0	0	0	0	1	1	0	0	0
87	0	42	170	82	28.3737	10.44	9.44	1.65	15.12	25.3	981	18	40	67	0.46	95	30.3	0.155821	22.6957	0.109895	0.344554	0.140896	20.5217	0.0993684	0.311551	0.0246269	3.58696	0.0173684	0.0544554	0.225672	32.8696	0.159158	0.49901	0.45	6.66667	39	36	1	0	0	0	0	0	0	0	0	0	0	0
88	1	45	180	70	21.6049	13.2	11.4	2.47	13.51	6.3	100	45	14	163	0.8	197	39.4	0.0809816	16.5	0.0670051	0.335025	0.0699387	14.25	0.057868	0.28934	0.0151534	3.0875	0.0125381	0.0626904	0.0828834	16.8875	0.0685787	0.342893	3.21429	3.33333	37	15	0	0	0	0	0	0	1	1	1	0	0	0
89	1	30	183	74	22.0968	11.3	7	5.36	0.81	5.2	89	30	66	134	3.3	388	40.5	0.0843284	3.42424	0.0291237	0.279012	0.0522388	2.12121	0.0180412	0.17284	0.04	1.62424	0.0138144	0.132346	0.00604478	0.245455	0.00208763	0.02	0.454545	2.79167	17	21	0	0	0	0	0	0	0	1	1	0	0	0
90	1	56	168	65	23.03	7.1	12.6	2.49	20	4.8	77	16	11	114	0.5	272	36.1	0.0622807	14.2	0.0261029	0.196676	0.110526	25.2	0.0463235	0.34903	0.0218421	4.98	0.00915441	0.0689751	0.175439	40	0.0735294	0.554017	1.45455	1.625	28	11	1	0	0	0	0	0	0	0	0	0	0	0
91	1	53	172	75	25.3515	12.3	11	1.61	20	6.8	139	209	188	132	0.5	107	37	0.0931818	24.6	0.114953	0.332432	0.0833333	22	0.102804	0.297297	0.012197	3.22	0.0150467	0.0435135	0.151515	40	0.186916	0.540541	1.1117	50.2917	159	51	1	1	0	0	0	0	0	1	0	0	0	0
92	1	63	164	60	22.3081	12.7	10.3	1.37	20	5.6	71	27	28	134	1.3	130	35.1	0.0947761	9.76923	0.0976923	0.361823	0.0768657	7.92308	0.0792308	0.293447	0.0102239	1.05385	0.0105385	0.0390313	0.149254	15.3846	0.153846	0.569801	0.964286	15.9167	87	43	0	0	0	0	0	0	0	0	0	0	0	0
93	0	71	172	80	27.0416	19.8	17.9	6.66	5.42	12.6	145	14	15	106	0.8	113	33.4	0.186792	24.75	0.175221	0.592814	0.168868	22.375	0.158407	0.535928	0.0628302	8.325	0.0589381	0.199401	0.0511321	6.775	0.0479646	0.162275	0.933333	6.625	89	30	1	0	1	1	0	0	0	0	0	0	0	0
94	0	48	167	73	26.1752	13.7	12.2	4.61	8.4	11.2	73	19	20	89	0.7	191	35.6	0.153933	19.5714	0.0717277	0.384831	0.137079	17.4286	0.0638743	0.342697	0.0517978	6.58571	0.0241361	0.129494	0.094382	12	0.0439791	0.235955	0.95	16.6667	40	28	0	0	0	0	0	0	0	1	1	0	0	0
95	1	43	165	70	25.7117	10.1	8.7	1.98	13.83	3.5	72	24	35	148	0.8	182	41.7	0.0682432	12.625	0.0554945	0.242206	0.0587838	10.875	0.0478022	0.208633	0.0133784	2.475	0.0108791	0.047482	0.0934459	17.2875	0.075989	0.331655	0.685714	3.54167	37	12	1	0	0	0	0	0	0	0	0	0	0	0
96	1	70	160	55	21.4844	14.83	13.34	2.08	12.1	8.2	99	39	21	138	0.87	124	33.1	0.107464	17.046	0.119597	0.448036	0.0966667	15.3333	0.107581	0.403021	0.0150725	2.3908	0.0167742	0.0628399	0.0876812	13.908	0.0975806	0.365559	1.85714	5.875	65	18	0	0	0	0	0	1	0	0	0	0	0	0
97	1	57	173	66	22.0522	12.5	10.9	2.53	14.3	10.8	172	738	755	122	0.8	176	37.7	0.102459	15.625	0.0710227	0.331565	0.0893443	13.625	0.0619318	0.289125	0.0207377	3.1625	0.014375	0.0671088	0.117213	17.875	0.08125	0.37931	0.977483	3.5	26	23	0	0	0	0	0	0	0	0	0	0	0	0
98	1	57	173	79	26.3958	8.4	7.3	1.66	20	9.5	109	25	20	127	0.9	115	32.9	0.0661417	9.33333	0.0730435	0.255319	0.0574803	8.11111	0.0634783	0.221884	0.0130709	1.84444	0.0144348	0.0504559	0.15748	22.2222	0.173913	0.607903	1.25	6.5	84	27	0	0	0	0	0	1	0	0	0	0	0	0
99	1	60	170	72	24.9135	8	4.6	6.84	3.02	5	63.5	27	42	126	2.3	452	34.1	0.0634921	3.47826	0.0176991	0.234604	0.0365079	2	0.010177	0.134897	0.0542857	2.97391	0.0151327	0.200587	0.0239683	1.31304	0.00668142	0.088563	0.642857	4	29	15	1	0	0	0	0	0	0	1	0	0	0	0
100	1	53	166	67	24.3141	8.63	8.06	2.07	20	11.2	92	26	34	128	0.44	124	30	0.0674219	19.6136	0.0695968	0.287667	0.0629688	18.3182	0.065	0.268667	0.0161719	4.70455	0.0166935	0.069	0.15625	45.4545	0.16129	0.666667	0.764706	12.6667	251	45	0	0	0	0	0	0	0	1	0	0	0	0
101	1	35	165	82	30.1194	17.85	15.09	3.39	1.87	4.2	81.8	16	24	153	1.47	225	40.8	0.116667	12.1429	0.0793333	0.4375	0.0986275	10.2653	0.0670667	0.369853	0.0221569	2.30612	0.0150667	0.0830882	0.0122222	1.27211	0.00831111	0.0458333	0.666667	7.41667	131	25	1	0	0	0	0	0	0	0	0	0	0	0
102	1	67	169	70	24.5089	14.1	12.1	3.34	20	9.6	171	29	27	133	1	138	38.6	0.106015	14.1	0.102174	0.365285	0.0909774	12.1	0.0876812	0.313472	0.0251128	3.34	0.0242029	0.0865285	0.150376	20	0.144928	0.518135	1.07407	47.9167	1037	49	0	0	0	0	0	1	1	1	0	0	0	0
103	1	52	174	74	24.4418	18.8	16	1.86	20	3.9	64.8	39	16	131	1.4	267	38.7	0.143511	13.4286	0.070412	0.485788	0.122137	11.4286	0.0599251	0.413437	0.0141985	1.32857	0.00696629	0.048062	0.152672	14.2857	0.0749064	0.516796	2.4375	6.91667	72	34	0	0	0	0	0	1	1	1	0	0	0	0
104	1	31	169	54	18.9069	9.9	6.6	7.39	2.07	2.4	77	19	39	153	2.1	266	42.5	0.0647059	4.71429	0.037218	0.232941	0.0431373	3.14286	0.024812	0.155294	0.0483007	3.51905	0.027782	0.173882	0.0135294	0.985714	0.00778195	0.0487059	0.487179	2.70833	41	26	0	0	0	0	0	0	1	0	0	0	0	0
105	0	54	158	63	25.2363	8.2	6.8	3.55	3.01	6.7	60	15	14	120	0.6	135	37.1	0.0683333	13.6667	0.0607407	0.221024	0.0566667	11.3333	0.0503704	0.183288	0.0295833	5.91667	0.0262963	0.0956873	0.0250833	5.01667	0.0222963	0.0811321	1.07143	3.70833	50	33	0	0	0	0	0	0	0	1	0	0	1	0
106	1	47	170	74	25.6055	14.8	12.1	3.55	20	4.8	81.1	10	22	136	1.2	150	40.5	0.108824	12.3333	0.0986667	0.365432	0.0889706	10.0833	0.0806667	0.298765	0.0261029	2.95833	0.0236667	0.0876543	0.147059	16.6667	0.133333	0.493827	0.454545	11.5417	236	30	1	0	0	0	0	1	1	0	0	0	0	0
107	0	41	162	59	22.4813	6.64	4.61	3.98	1.05	4.4	31	13	10	79	1.54	278	34.9	0.0840506	4.31169	0.0238849	0.190258	0.0583544	2.99351	0.0165827	0.132092	0.0503797	2.58442	0.0143165	0.11404	0.0132911	0.681818	0.00377698	0.030086	1.3	2.75	43	24	1	0	0	0	0	0	0	0	0	0	0	0
108	1	48	170	79	27.3356	14	11.8	0.72	19.9	9.3	62.8	37	91	135	1.4	134	33.8	0.103704	10	0.104478	0.414201	0.0874074	8.42857	0.0880597	0.349112	0.00533333	0.514286	0.00537313	0.0213018	0.147407	14.2143	0.148507	0.588757	0.406593	11.25	23	73	1	1	0	0	0	0	0	1	0	0	0	0
109	0	53	165	72	26.4463	9.47	8.05	3.43	4.75	8.4	91.4	17	36	136	0.62	124	31.2	0.0696324	15.2742	0.076371	0.303526	0.0591912	12.9839	0.0649194	0.258013	0.0252206	5.53226	0.0276613	0.109936	0.0349265	7.66129	0.0383065	0.152244	0.472222	4.58333	38	23	1	0	0	0	0	0	0	1	0	0	0	0
110	1	27	163	69	25.9701	13.5	12.3	1.65	10.24	3.6	51.3	11	18	129	0.6	174	32.5	0.104651	22.5	0.0775862	0.415385	0.0953488	20.5	0.0706897	0.378462	0.0127907	2.75	0.00948276	0.0507692	0.0793798	17.0667	0.0588506	0.315077	0.611111	1.79167	24	44	0	0	0	0	0	0	0	1	1	0	0	0
111	1	41	158	54	21.6311	8.8	7.2	8.51	3.93	4.9	60	14	14	134	0.9	216	34.1	0.0656716	9.77778	0.0407407	0.258065	0.0537313	8	0.0333333	0.211144	0.0635075	9.45556	0.0393981	0.24956	0.0293284	4.36667	0.0181944	0.115249	1	1.83333	19	22	1	0	0	0	0	1	0	1	0	0	0	0
112	1	42	171	65	22.2291	12.8	9.8	2.63	10.41	4.8	76.7	69	22	158	1.4	171	38.3	0.0810127	9.14286	0.0748538	0.334204	0.0620253	7	0.0573099	0.255875	0.0166456	1.87857	0.0153801	0.0686684	0.0658861	7.43571	0.0608772	0.271802	3.13636	10.1667	202	24	1	0	0	0	0	1	0	1	1	0	0	0
113	1	61	171	78	26.6749	17.9	14.9	1.86	20	15.5	457.1	52	51	129	1.5	82	34.1	0.13876	11.9333	0.218293	0.524927	0.115504	9.93333	0.181707	0.43695	0.0144186	1.24	0.0226829	0.0545455	0.155039	13.3333	0.243902	0.58651	1.01961	17.9583	431	18	1	0	0	0	0	0	0	1	0	0	0	0
114	1	41	168	71	25.1559	20.5	16	2.35	17.01	12.7	92	33	49	140	2.4	143	39.2	0.146429	8.54167	0.143357	0.522959	0.114286	6.66667	0.111888	0.408163	0.0167857	0.979167	0.0164336	0.059949	0.1215	7.0875	0.118951	0.433929	0.673469	28.0833	674	30	1	0	1	0	0	1	0	1	0	0	0	0
115	1	37	164	66	24.539	10.9	6.7	3.33	1.45	8.3	107.3	163	203	119	3.3	110	32.8	0.0915966	3.30303	0.0990909	0.332317	0.0563025	2.0303	0.0609091	0.204268	0.0279832	1.00909	0.0302727	0.101524	0.0121849	0.439394	0.0131818	0.0442073	0.802956	1.41667	34	19	1	0	0	0	0	1	0	0	0	0	0	0
116	1	68	163	81	30.4867	11.9	10.6	3.88	3.05	15.9	131	25	26	101	0.4	96	28.7	0.117822	29.75	0.123958	0.414634	0.10495	26.5	0.110417	0.369338	0.0384158	9.7	0.0404167	0.135192	0.030198	7.625	0.0317708	0.106272	0.961538	2.58333	20	20	0	0	0	0	0	0	0	0	0	0	0	0
117	1	68	167	69	24.7409	13.1	11.5	2.7	20	10.4	200	50	38	122	0.8	134	34.3	0.107377	16.375	0.0977612	0.381924	0.0942623	14.375	0.0858209	0.335277	0.0221311	3.375	0.0201493	0.0787172	0.163934	25	0.149254	0.58309	1.31579	2.5	60	5	1	0	1	1	1	0	0	1	0	0	0	0
118	1	31	167	82	29.4023	13.6	10.8	3	20	5.1	92	21	16	131	1.9	193	35.8	0.103817	7.15789	0.0704663	0.379888	0.0824427	5.68421	0.0559585	0.301676	0.0229008	1.57895	0.015544	0.0837989	0.152672	10.5263	0.103627	0.558659	1.3125	3.58333	32	18	1	0	0	1	0	0	0	0	0	0	0	0
119	1	50	165	65	23.8751	12.5	11.5	1.17	20	5.6	65.4	14	28	131	0.5	103	30.2	0.0954198	25	0.121359	0.413907	0.0877863	23	0.11165	0.380795	0.0089313	2.34	0.0113592	0.0387417	0.152672	40	0.194175	0.662252	0.5	9.5	103	33	1	0	0	0	0	0	1	1	0	0	0	0
120	1	61	170	75	25.9516	11.9	10.2	3.11	20	4.3	47.5	22	31	127	0.9	171	36.8	0.0937008	13.2222	0.0695906	0.32337	0.080315	11.3333	0.0596491	0.277174	0.0244882	3.45556	0.0181871	0.0845109	0.15748	22.2222	0.116959	0.543478	0.709677	12.2083	634	51	0	1	0	0	0	1	1	1	0	0	0	0
121	1	36	168	85	30.1162	11.49	3.6	3.45	0.83	6.5	87.8	171	114	150	1.3	179	40.6	0.0766	8.83846	0.0641899	0.283005	0.024	2.76923	0.0201117	0.08867	0.023	2.65385	0.0192737	0.0849754	0.00553333	0.638462	0.00463687	0.0204433	1.5	11.625	233	37	1	0	0	0	0	0	1	0	0	0	0	0
122	1	44	172	85	28.7317	14.75	13.67	2.26	20	6.7	93	38	29	135	0.54	257	46.5	0.109259	27.3148	0.057393	0.317204	0.101259	25.3148	0.0531907	0.293978	0.0167407	4.18519	0.00879377	0.0486022	0.148148	37.037	0.077821	0.430108	1.31034	5.70833	91	15	1	0	0	0	0	0	0	0	0	0	0	0
123	1	44	180	95	29.321	18.3	16.1	2.74	20	8.2	118	20	35	132	1.1	207	35.5	0.138636	16.6364	0.0884058	0.515493	0.12197	14.6364	0.0777778	0.453521	0.0207576	2.49091	0.0132367	0.0771831	0.151515	18.1818	0.0966184	0.56338	0.571429	12.5	205	24	1	0	0	0	0	1	0	1	0	0	0	0
124	1	58	175	70	22.8571	5.68	3.76	8.78	4.49	4.6	80	44	92	112	1.28	384	26	0.0507143	4.4375	0.0147917	0.218462	0.0335714	2.9375	0.00979167	0.144615	0.0783929	6.85937	0.0228646	0.337692	0.0400893	3.50781	0.0116927	0.172692	0.478261	4.66667	48	13	0	0	0	0	0	0	1	0	0	0	0	0
125	1	53	160	62	24.2187	18.1	16.8	2.04	20	6.4	83	23	18	131	0.7	158	44.3	0.138168	25.8571	0.114557	0.408578	0.128244	24	0.106329	0.379233	0.0155725	2.91429	0.0129114	0.0460497	0.152672	28.5714	0.126582	0.451467	1.27778	4.70833	67	15	1	0	0	0	0	1	1	0	0	0	0	0
126	1	57	168	62.5	22.1443	9.4	6.7	3.95	14.66	8.9	93	34	25	127	1.8	157	31.7	0.0740157	5.22222	0.0598726	0.29653	0.0527559	3.72222	0.0426752	0.211356	0.0311024	2.19444	0.0251592	0.124606	0.115433	8.14444	0.0933758	0.462461	1.36	3.66667	42	18	0	0	0	0	0	1	1	1	1	0	0	0
127	1	49	170	70	24.2215	9	6.9	2.71	14.48	9.7	136.4	12.9	43	127	1.4	170	57.7	0.0708661	6.42857	0.0529412	0.155979	0.0543307	4.92857	0.0405882	0.119584	0.0213386	1.93571	0.0159412	0.0469671	0.114016	10.3429	0.0851765	0.250953	0.3	4	13	15	1	0	0	0	0	1	1	1	0	0	0	0
128	1	66	160	65	25.3906	14.3	12.4	2.98	20	4.5	67	22	20	127	1.2	212	39.9	0.112598	11.9167	0.0674528	0.358396	0.0976378	10.3333	0.0584906	0.310777	0.0234646	2.48333	0.0140566	0.0746867	0.15748	16.6667	0.0943396	0.501253	1.1	1	8	2	0	0	0	0	0	0	0	1	0	0	0	0
129	1	24	170	57	19.7232	12.1	11.3	2.33	4.3	6.4	72	44	22	122	0.3	103	38.4	0.0991803	40.3333	0.117476	0.315104	0.092623	37.6667	0.109709	0.294271	0.0190984	7.76667	0.0226214	0.0606771	0.0352459	14.3333	0.0417476	0.111979	2	2.54167	14	17	0	0	0	0	0	0	0	1	1	0	0	0
130	1	46	170	50	17.301	11.39	9.03	2.55	3.27	5.8	121	27	114	119	0.93	143	38.2	0.0957143	12.2473	0.0796503	0.298168	0.0758824	9.70968	0.0631469	0.236387	0.0214286	2.74194	0.0178322	0.0667539	0.027479	3.51613	0.0228671	0.0856021	0.236842	1.5	13	21	0	0	0	0	0	1	1	1	1	0	0	0
131	1	75	171	60	20.5191	9	7.4	4.35	9.7	11.2	190	16	25	84	1	107	36.9	0.107143	9	0.0841121	0.243902	0.0880952	7.4	0.0691589	0.200542	0.0517857	4.35	0.0406542	0.117886	0.115476	9.7	0.0906542	0.262873	0.64	5.5	71	22	1	0	1	1	1	0	0	1	0	0	0	0
132	1	53	168	85	30.1162	7.18	4.8	5.13	2.16	4.7	105	21	18	118	1.76	379	33.9	0.0608475	4.07955	0.0189446	0.211799	0.040678	2.72727	0.0126649	0.141593	0.0434746	2.91477	0.0135356	0.151327	0.0183051	1.22727	0.00569921	0.0637168	1.16667	33.7917	563	50	1	0	0	0	0	0	0	0	0	0	0	0
133	1	45	170	80	27.6817	13	9.2	2.97	4.9	13.2	158	21	13	131	1.9	130	35	0.0992366	6.84211	0.1	0.371429	0.070229	4.84211	0.0707692	0.262857	0.0226718	1.56316	0.0228462	0.0848571	0.0374046	2.57895	0.0376923	0.14	1.61538	2.5	38	15	1	0	0	0	0	1	1	0	0	0	0	0
134	0	62	170	75	25.9516	9.4	8.8	2.53	2.3	7	90	21	16	133	0.5	155	40.7	0.0706767	18.8	0.0606452	0.230958	0.0661654	17.6	0.0567742	0.216216	0.0190226	5.06	0.0163226	0.0621622	0.0172932	4.6	0.0148387	0.0565111	1.3125	2.45833	16	20	0	0	0	0	0	0	0	1	0	0	0	0
135	1	38	173	75	25.0593	12.57	9.66	4.39	2	5.3	65.1	25	21	131	1.87	174	34.7	0.0959542	6.72193	0.0722414	0.362248	0.0737405	5.16578	0.0555172	0.278386	0.0335115	2.34759	0.0252299	0.126513	0.0152672	1.06952	0.0114943	0.0576369	1.19048	2.58333	14	31	0	0	0	0	0	1	1	0	0	0	0	0
136	1	53	168	80	28.3447	14.91	11.18	4.11	11.2	7.3	62.7	9	28	117	2.21	161	38.3	0.127436	6.74661	0.0926087	0.389295	0.0955556	5.05882	0.069441	0.291906	0.0351282	1.85973	0.025528	0.107311	0.0957265	5.06787	0.0695652	0.292428	0.321429	2.875	49	22	1	0	0	0	0	1	0	1	0	0	0	0
137	1	65	167	67	24.0238	11.5	10.6	2.23	20	10.3	119	24	50	125	0.3	146	36.2	0.092	38.3333	0.0787671	0.31768	0.0848	35.3333	0.0726027	0.292818	0.01784	7.43333	0.015274	0.0616022	0.16	66.6667	0.136986	0.552486	0.48	5.75	86	17	0	0	0	0	0	0	1	1	0	0	0	0
138	1	47	172	77	26.0276	12.2	10.3	2.72	16.5	7.9	78.5	27	17	117	1.2	169	33.3	0.104274	10.1667	0.0721893	0.366366	0.0880342	8.58333	0.0609467	0.309309	0.0232479	2.26667	0.0160947	0.0816817	0.141026	13.75	0.0976331	0.495495	1.58824	5.83333	69	24	1	0	0	0	0	1	1	0	0	0	0	0
139	0	50	166	70	25.4028	7	13.5	3.14	0.27	5	53	18	9	106	0.8	260	44.5	0.0660377	8.75	0.0269231	0.157303	0.127358	16.875	0.0519231	0.303371	0.0296226	3.925	0.0120769	0.0705618	0.00254717	0.3375	0.00103846	0.00606742	2	1.5	13	20	1	0	0	0	0	0	0	1	1	0	0	0
140	1	42	168	72	25.5102	15.8	11.3	3.52	13	20.5	839.1	335	223	87	1.1	158	32	0.181609	14.3636	0.1	0.49375	0.129885	10.2727	0.071519	0.353125	0.0404598	3.2	0.0222785	0.11	0.149425	11.8182	0.0822785	0.40625	1.50224	10	103	33	0	0	0	0	0	0	0	1	0	0	0	0
141	1	46	158	68	27.2392	13.5	11.3	4.04	17.7	4.8	133	23	25	127	1.1	293	38.9	0.106299	12.2727	0.0460751	0.347044	0.0889764	10.2727	0.0385666	0.290488	0.031811	3.67273	0.0137884	0.103856	0.13937	16.0909	0.0604096	0.455013	0.92	13	168	24	1	0	0	0	0	1	1	0	0	0	0	0
142	1	39	168	65	23.03	11.2	9.2	2.47	2.55	4.8	74.2	26	28	148	1.3	170	8	0.0756757	8.61538	0.0658824	1.4	0.0621622	7.07692	0.0541176	1.15	0.0166892	1.9	0.0145294	0.30875	0.0172297	1.96154	0.015	0.31875	0.928571	2.66667	30	17	0	0	0	0	0	1	0	1	1	0	0	0
143	1	52	171	72	24.623	5.4	2.94	6.71	2.01	3.6	62	33	55	14	1.71	363	29.2	0.385714	3.15789	0.014876	0.184932	0.21	1.7193	0.00809917	0.100685	0.479286	3.92398	0.0184848	0.229795	0.143571	1.17544	0.00553719	0.0688356	0.6	0.5	9	22	1	0	0	0	0	0	0	0	0	0	0	0
144	0	62	158	56	22.4323	14.5	11.8	6.37	4.05	4.2	51	15	18	109	1.2	240	36.1	0.133028	12.0833	0.0604167	0.401662	0.108257	9.83333	0.0491667	0.32687	0.0584404	5.30833	0.0265417	0.176454	0.037156	3.375	0.016875	0.112188	0.833333	2.54167	15	16	1	0	0	0	0	0	0	1	0	0	0	0
145	1	62	175	75	24.4898	12.7	9.3	3.2	15.11	4.5	77	16	13	132	1.6	159	34.6	0.0962121	7.9375	0.0798742	0.367052	0.0704545	5.8125	0.0584906	0.268786	0.0242424	2	0.0201258	0.0924855	0.11447	9.44375	0.0950314	0.436705	1.23077	10	133	23	0	0	0	0	0	1	0	1	0	0	0	0
146	1	46	168	70	24.8016	10.5	8.1	2.94	2.27	5	83	28	33	127	1.4	292	33.5	0.0826772	7.5	0.0359589	0.313433	0.0637795	5.78571	0.0277397	0.241791	0.0231496	2.1	0.0100685	0.0877612	0.017874	1.62143	0.00777397	0.0677612	0.848485	0.833333	14	16	0	0	0	0	0	1	0	1	1	0	0	0
147	1	46	172	80	27.0416	7.8	4.8	3.63	16.9	4.8	72	19	12	139	2	308	36.5	0.0561151	3.9	0.0253247	0.213699	0.0345324	2.4	0.0155844	0.131507	0.0261151	1.815	0.0117857	0.0994521	0.121583	8.45	0.0548701	0.463014	1.58333	6.66667	88	27	0	0	0	0	0	0	0	0	0	0	0	0
148	1	53	168	75	26.5731	12.1	9.4	9.56	4.3	2.7	93	36	39	1332	1.1	234	29.3	0.00908408	11	0.0517094	0.412969	0.00705706	8.54545	0.0401709	0.320819	0.00717718	8.69091	0.0408547	0.32628	0.00322823	3.90909	0.0183761	0.146758	0.923077	3.58333	14	16	0	0	0	0	0	1	1	1	0	0	0	0
149	1	34	160	69	26.9531	5.5	2.7	1.84	2.82	4.4	79	13	10	132	2.2	157	37.8	0.0416667	2.5	0.0350318	0.145503	0.0204545	1.22727	0.0171975	0.0714286	0.0139394	0.836364	0.0117197	0.0486772	0.0213636	1.28182	0.0179618	0.0746032	1.3	2	8	28	1	0	0	0	0	0	0	1	1	0	0	0
150	1	51	167	82	29.4023	11	7.8	7.74	0.31	5.9	86	22	29	144	2.1	274	38.9	0.0763889	5.2381	0.040146	0.282776	0.0541667	3.71429	0.0284672	0.200514	0.05375	3.68571	0.0282482	0.198972	0.00215278	0.147619	0.00113139	0.00796915	0.758621	1.75	7	30	1	0	0	0	0	1	0	0	0	0	0	0
151	1	37	175	105	34.2857	12.6	10.7	2.58	1	4.9	79.3	53	100	148	1.1	150	41.3	0.0851351	11.4545	0.084	0.305085	0.0722973	9.72727	0.0713333	0.25908	0.0174324	2.34545	0.0172	0.0624697	0.00675676	0.909091	0.00666667	0.0242131	0.53	1	6	15	1	0	0	0	0	0	1	0	0	0	0	0
152	1	62	171	82	28.0428	22.5	19.1	1.75	20	9.6	207	42	32	111	1.8	157	26.8	0.202703	12.5	0.143312	0.839552	0.172072	10.6111	0.121656	0.712687	0.0157658	0.972222	0.0111465	0.0652985	0.18018	11.1111	0.127389	0.746269	1.3125	1	3	1	1	0	0	0	0	0	0	1	0	0	0	0
153	1	45	170	75	25.9516	10.1	7.7	4.98	20	6.7	87.9	62	76	117	1.5	152	29.2	0.0863248	6.73333	0.0664474	0.34589	0.065812	5.13333	0.0506579	0.263699	0.0425641	3.32	0.0327632	0.170548	0.17094	13.3333	0.131579	0.684932	0.815789	1.375	10	18	1	0	0	0	0	1	0	1	0	0	0	0
154	1	72	166	65	23.5883	16.19	15.12	2.44	20	22.5	299	745	844	114	0.4	114	33	0.142018	40.475	0.142018	0.490606	0.132632	37.8	0.132632	0.458182	0.0214035	6.1	0.0214035	0.0739394	0.175439	50	0.175439	0.606061	0.882701	28	792	63	1	1	1	1	0	0	0	0	0	0	0	0
155	1	51	160	40	15.625	17.53	16.41	2.53	6.66	6.6	71.6	41	35	150	0.61	199	42.8	0.116867	28.7377	0.0880905	0.409579	0.1094	26.9016	0.0824623	0.383411	0.0168667	4.14754	0.0127136	0.0591121	0.0444	10.918	0.0334673	0.155607	1.17143	4.29167	34	14	1	0	0	0	0	1	0	0	0	0	0	0
156	1	61	167	72	25.8166	6.55	4.92	3.74	20	5.1	76.9	27	22	102	0.95	82	29.6	0.0642157	6.89474	0.079878	0.221284	0.0482353	5.17895	0.06	0.166216	0.0366667	3.93684	0.0456098	0.126351	0.196078	21.0526	0.243902	0.675676	1.22727	14.5417	96	34	1	0	0	0	0	1	0	1	0	0	0	0
157	1	53	173	90	30.0712	13.2	10.7	3.41	10.63	5.6	104	16	19	136.5	1	134	38.1	0.0967033	13.2	0.0985075	0.346457	0.0783883	10.7	0.0798507	0.28084	0.0249817	3.41	0.0254478	0.0895013	0.0778755	10.63	0.0793284	0.279003	0.842105	8.58333	126	15	1	0	0	0	0	0	1	0	0	0	0	0
158	1	42	170	76	26.2976	19.37	16.09	6.7	20	10.7	180	88	30	111	0.67	126	36.7	0.174505	28.9104	0.15373	0.527793	0.144955	24.0149	0.127698	0.43842	0.0603604	10	0.0531746	0.182561	0.18018	29.8507	0.15873	0.544959	2.93333	31	360	46	1	0	0	0	0	0	1	0	0	0	0	0
159	1	49	170	75	25.9516	12.1	9.4	2.85	20	65	4.8	24	21	125	1.7	130	36.5	0.0968	7.11765	0.0930769	0.331507	0.0752	5.52941	0.0723077	0.257534	0.0228	1.67647	0.0219231	0.0780822	0.16	11.7647	0.153846	0.547945	1.14286	5.79167	67	31	1	0	0	0	0	0	0	0	0	0	0	0
160	1	43	155	70	29.1363	11.55	9.91	3.61	2.96	5.8	67	41	20	172	0.95	180	39.5	0.0671512	12.1579	0.0641667	0.292405	0.0576163	10.4316	0.0550556	0.250886	0.0209884	3.8	0.0200556	0.0913924	0.0172093	3.11579	0.0164444	0.0749367	2.05	4.54167	63	16	0	0	0	0	0	0	0	1	1	0	0	0
161	1	62	173	75	25.0593	6.3	4.87	2.02	10.23	6.5	75	12	9	152	0.86	114	32.2	0.0414474	7.32558	0.0552632	0.195652	0.0320395	5.66279	0.0427193	0.151242	0.0132895	2.34884	0.0177193	0.0627329	0.0673026	11.8953	0.0897368	0.317702	1.33333	3.66667	69	21	1	0	0	0	0	0	0	0	0	0	0	0
162	1	49	159	69	27.2932	12.6	9.3	4.31	11.5	4.9	69.7	12	25	137	2.3	245	45.3	0.0919708	5.47826	0.0514286	0.278146	0.0678832	4.04348	0.0379592	0.205298	0.0314599	1.87391	0.0175918	0.0951435	0.0839416	5	0.0469388	0.253863	0.48	4.66667	15	23	1	0	0	0	0	0	1	0	0	0	0	0
163	0	59	163	86	32.3685	5.6	10.82	4.13	4.44	2.1	112	32	23	110	1.81	220	40	0.0509091	3.09392	0.0254545	0.14	0.0983636	5.9779	0.0491818	0.2705	0.0375455	2.28177	0.0187727	0.10325	0.0403636	2.45304	0.0201818	0.111	1.3913	4	48	16	1	0	0	0	0	0	0	0	0	0	0	0
164	1	40	171	74	25.3069	10.56	9.26	5.7	5.8	32.2	783	22	26	82	0.66	116	29.5	0.12878	16	0.0910345	0.357966	0.112927	14.0303	0.0798276	0.313898	0.0695122	8.63636	0.0491379	0.19322	0.0707317	8.78788	0.05	0.19661	0.846154	21.375	155	33	1	0	0	0	0	1	0	0	0	0	0	0
165	1	71	166	59	21.4109	5.3	2.9	2.88	0.6	5.3	88	12	10	123	1.7	203	33.5	0.0430894	3.11765	0.0261084	0.158209	0.0235772	1.70588	0.0142857	0.0865672	0.0234146	1.69412	0.0141872	0.0859701	0.00487805	0.352941	0.00295567	0.0179104	1.2	2.70833	42	19	1	0	1	1	0	0	0	0	0	0	0	0
166	1	34	172	80	27.0416	16.82	15.46	2.85	20	5.1	70	35	35	165	0.79	276	42.7	0.101939	21.2911	0.060942	0.393911	0.093697	19.5696	0.0560145	0.362061	0.0172727	3.60759	0.0103261	0.0667447	0.121212	25.3165	0.0724638	0.468384	1	3.5	69	24	1	0	0	0	0	0	0	0	0	0	0	0
167	1	47	171	80	27.3588	11.08	9.51	3.4	4.33	7.8	17.2	43	33	139	0.77	90	36	0.0797122	14.3896	0.123111	0.307778	0.0684173	12.3506	0.105667	0.264167	0.0244604	4.41558	0.0377778	0.0944444	0.0311511	5.62338	0.0481111	0.120278	1.30303	8.79167	140	42	1	0	0	0	0	0	1	0	0	0	0	0
168	1	40	171	78	26.6749	18.87	13.5	4.1	5.11	4.8	70	163	284	145	1.4	118	36.7	0.130138	13.4786	0.159915	0.514169	0.0931034	9.64286	0.114407	0.367847	0.0282759	2.92857	0.0347458	0.111717	0.0352414	3.65	0.0433051	0.139237	0.573944	9.54167	68	21	0	0	0	0	0	0	0	1	0	1	0	0
169	0	46	170	60	20.7612	11.17	9.68	1.74	20	8.5	256	86	49	93	0.74	61	34.2	0.120108	15.0946	0.183115	0.326608	0.104086	13.0811	0.158689	0.283041	0.0187097	2.35135	0.0285246	0.0508772	0.215054	27.027	0.327869	0.584795	1.7551	35	186	57	1	0	0	0	0	0	0	0	0	0	0	0
170	1	52	173	78	26.0617	12.48	7.07	7.67	2.48	4.1	74.8	18	28	139	2.92	196	34.6	0.0897842	4.27397	0.0636735	0.360694	0.0508633	2.42123	0.0360714	0.204335	0.0551799	2.62671	0.0391327	0.221676	0.0178417	0.849315	0.0126531	0.0716763	0.642857	5.58333	44	17	0	0	0	0	0	1	1	0	0	0	0	0
171	0	68	172	77	26.0276	13.19	11.77	1.39	20	10.1	120	53	26	106	0.63	144	36	0.124434	20.9365	0.0915972	0.366389	0.111038	18.6825	0.0817361	0.326944	0.0131132	2.20635	0.00965278	0.0386111	0.188679	31.746	0.138889	0.555556	2.03846	17	216	18	1	0	1	0	0	0	0	0	0	0	0	0
172	1	45	158	72	28.8415	14.23	11.99	4.42	2.23	5.8	83.3	12	22	122	1.18	248	38	0.116639	12.0593	0.057379	0.374474	0.0982787	10.161	0.0483468	0.315526	0.0362295	3.74576	0.0178226	0.116316	0.0182787	1.88983	0.00899194	0.0586842	0.545455	2.75	18	26	1	0	0	0	0	1	0	1	0	0	1	0
173	1	52	176	77	24.858	524	4.71	1.6	11.56	19.8	460	546	101	83	0.27	59	30.9	6.31325	1940.74	8.88136	16.9579	0.056747	17.4444	0.0798305	0.152427	0.0192771	5.92593	0.0271186	0.0517799	0.139277	42.8148	0.195932	0.37411	5.40594	10	240	11	1	0	0	0	1	0	0	0	0	0	0	0
174	1	59	165	80	29.3848	8.49	6.18	3.51	20	4.3	84	33	32	86	1	170	35.5	0.0987209	8.49	0.0499412	0.239155	0.0718605	6.18	0.0363529	0.174085	0.040814	3.51	0.0206471	0.0988732	0.232558	20	0.117647	0.56338	1.03125	9	120	34	1	0	0	0	0	1	0	0	0	0	0	0
175	1	74	173	82	27.3982	9.67	8.62	2.4	18.1	8.7	154	27	22	143	0.86	183	38.1	0.0676224	11.2442	0.0528415	0.253806	0.0602797	10.0233	0.0471038	0.226247	0.0167832	2.7907	0.0131148	0.0629921	0.126573	21.0465	0.0989071	0.475066	1.22727	24	179	39	1	0	1	1	0	1	0	1	0	0	0	0
176	1	63	169	76	26.6097	17.62	14.57	3.21	14.66	12.6	166	266	220	127	1.93	94	35	0.13874	9.12953	0.187447	0.503429	0.114724	7.54922	0.155	0.416286	0.0252756	1.66321	0.0341489	0.0917143	0.115433	7.59585	0.155957	0.418857	1.20909	16.75	215	32	1	0	0	0	0	1	1	0	0	0	0	0
177	0	41	161	69	26.6193	14.17	12.71	2.41	13.57	3.5	31	17	15	107	0.83	221	38.6	0.13243	17.0723	0.0641176	0.367098	0.118785	15.3133	0.0575113	0.329275	0.0225234	2.90361	0.010905	0.0624352	0.126822	16.3494	0.0614027	0.351554	1.13333	3.5	14	17	0	0	0	0	0	0	0	0	0	0	0	0
178	1	31	168	80	28.3447	35.5	31.38	6.91	6.46	16.3	455	59	45	118	1	258	27.3	0.300847	35.5	0.137597	1.30037	0.265932	31.38	0.121628	1.14945	0.0585593	6.91	0.0267829	0.253114	0.0547458	6.46	0.0250388	0.23663	1.31111	19.0833	78	39	1	0	0	0	0	1	0	0	0	0	0	0
179	1	75	176	100	32.2831	10.22	7.87	2.76	20	13.6	186	53	30	118	1.27	82	35	0.0866102	8.04724	0.124634	0.292	0.0666949	6.19685	0.0959756	0.224857	0.0233898	2.17323	0.0336585	0.0788571	0.169492	15.748	0.243902	0.571429	1.76667	4.70833	45	23	1	0	1	1	1	0	0	1	0	0	0	0
180	1	59	172	82	27.7177	10.65	9.39	1.63	15.67	5.5	98.6	13	28	97	0.72	107	27.6	0.109794	14.7917	0.0995327	0.38587	0.0968041	13.0417	0.087757	0.340217	0.0168041	2.26389	0.0152336	0.059058	0.161546	21.7639	0.146449	0.567754	0.464286	38.875	65	40	1	0	0	0	0	1	0	0	0	0	0	0
181	1	52	171	75	25.6489	15.01	11.36	3.55	4.3	6.8	77	31	38	123	1.63	131	35.3	0.122033	9.20859	0.11458	0.425212	0.0923577	6.96933	0.0867176	0.321813	0.0288618	2.17791	0.0270992	0.100567	0.0349593	2.63804	0.0328244	0.121813	0.815789	9.04167	217	9	1	0	0	0	0	1	0	0	0	0	0	0
182	1	52	167	65	23.3067	15.38	10.88	5.41	5.57	6.8	84	38	44	132	2.09	178	31.6	0.116515	7.35885	0.0864045	0.486709	0.0824242	5.20574	0.0611236	0.344304	0.0409848	2.58852	0.0303933	0.171203	0.042197	2.66507	0.0312921	0.176266	0.863636	3.75	20	20	1	0	0	0	0	1	0	0	0	0	0	0
183	0	68	156	57	23.4221	13.46	11.28	6.55	5.01	5.3	48	30	26	116	1.05	250	36.8	0.116034	12.819	0.05384	0.365761	0.0972414	10.7429	0.04512	0.306522	0.0564655	6.2381	0.0262	0.177989	0.0431897	4.77143	0.02004	0.136141	1.15385	4.45833	64	18	0	0	0	0	0	0	0	0	0	0	0	0
184	1	67	170	80	27.6817	7.7	7.84	7.66	5.87	7.4	112	40	38	130	0.47	150	40	0.0592308	16.383	0.0513333	0.1925	0.0603077	16.6809	0.0522667	0.196	0.0589231	16.2979	0.0510667	0.1915	0.0451538	12.4894	0.0391333	0.14675	1.05263	4	24	23	1	0	1	0	0	1	1	0	0	0	0	0
185	1	25	173	85	28.4005	14.41	11.12	4.84	4.91	5.3	153	85	130	163	1.22	118	30.9	0.0884049	11.8115	0.122119	0.466343	0.0682209	9.11475	0.0942373	0.359871	0.0296933	3.96721	0.0410169	0.156634	0.0301227	4.02459	0.0416102	0.1589	0.653846	4.75	57	22	1	0	0	0	0	1	0	0	0	0	0	0
186	1	45	170	65	22.4913	16.5	14.66	2.69	17.69	3	81	36	23	136	0.78	175	41.4	0.121324	21.1538	0.0942857	0.398551	0.107794	18.7949	0.0837714	0.354106	0.0197794	3.44872	0.0153714	0.0649758	0.130074	22.6795	0.101086	0.427295	1.56522	17	288	17	1	0	0	0	0	1	1	1	1	0	0	0
187	0	49	165	75	27.5482	8.09	6.87	5.49	0.98	4.8	48.8	34	80	120	0.6	249	31.6	0.0674167	13.4833	0.03249	0.256013	0.05725	11.45	0.0275904	0.217405	0.04575	9.15	0.0220482	0.173734	0.00816667	1.63333	0.00393574	0.0310127	0.425	2	24	25	1	0	0	0	0	0	1	1	0	0	0	0
188	1	46	167	73	26.1752	11.29	10.06	2.77	20	7.3	65	17	23	143	0.59	183	40.2	0.078951	19.1356	0.061694	0.280846	0.0703497	17.0508	0.0549727	0.250249	0.0193706	4.69492	0.0151366	0.0689055	0.13986	33.8983	0.10929	0.497512	0.73913	38.9167	8	40	0	0	0	0	0	0	0	0	0	0	0	0
189	1	37	163	65	24.4646	28.51	25.2	3.3	20	8	120	17	13	150	0.77	175	37.9	0.190067	37.026	0.162914	0.752243	0.168	32.7273	0.144	0.664908	0.022	4.28571	0.0188571	0.0870712	0.133333	25.974	0.114286	0.527704	1.30769	7.63542	111	21	1	0	0	0	0	0	0	0	0	0	0	0
190	1	50	152	55	23.8054	13.17	10.66	5.9	20	11.2	249	1804	3617	92	1.63	55	24.4	0.143152	8.07975	0.239455	0.539754	0.11587	6.53988	0.193818	0.436885	0.0641304	3.61963	0.107273	0.241803	0.217391	12.2699	0.363636	0.819672	0.498756	17.25	60	38	1	0	0	0	0	1	1	0	0	0	0	0
191	1	53	166	78	28.306	13.58	12.37	1.8	20	5.3	126	16	20	153	0.41	181	36.2	0.0887582	33.122	0.0750276	0.375138	0.0808497	30.1707	0.0683425	0.341713	0.0117647	4.39024	0.00994475	0.0497238	0.130719	48.7805	0.110497	0.552486	0.8	13.9583	119	29	1	0	0	0	0	0	0	1	0	0	0	0
192	1	62	169	83	29.0606	11.39	8.86	2.34	20	5.8	121	27	114	119	0.91	143	38.2	0.0957143	12.5165	0.0796503	0.298168	0.0744538	9.73626	0.061958	0.231937	0.0196639	2.57143	0.0163636	0.0612565	0.168067	21.978	0.13986	0.52356	0.236842	9.625	231	39	1	0	0	0	0	1	0	0	0	0	0	0
193	0	62	155	60	24.974	22.58	19.31	3.28	20	10	107	42	49	121	1.9	161	36.7	0.186612	11.8842	0.140248	0.615259	0.159587	10.1632	0.119938	0.526158	0.0271074	1.72632	0.0203727	0.0893733	0.165289	10.5263	0.124224	0.544959	0.857143	6.75	162	9	1	0	0	0	0	0	0	0	0	0	0	0
194	1	37	159	65	25.711	19.11	17.47	1.98	20	19.4	520	147	356	144	0.62	125	25.2	0.132708	30.8226	0.15288	0.758333	0.121319	28.1774	0.13976	0.693254	0.01375	3.19355	0.01584	0.0785714	0.138889	32.2581	0.16	0.793651	0.412921	15.5	111	48	1	1	0	0	0	1	0	0	0	0	0	0
195	1	38	160	60	23.4375	14.9	12.83	2.26	13.87	8.3	116	51	50	124	1.17	176	36.4	0.120161	12.735	0.0846591	0.409341	0.103468	10.9658	0.0728977	0.352473	0.0182258	1.93162	0.0128409	0.0620879	0.111855	11.8547	0.0788068	0.381044	1.02	3.58333	58	22	0	0	0	0	0	1	1	1	1	0	0	0
196	0	68	175	75	24.4898	9.67	8.23	3.32	20	10.9	192	15	40	97.8	0.56	73	38	0.0988753	17.2679	0.132466	0.254474	0.0841513	14.6964	0.11274	0.216579	0.0339468	5.92857	0.0454795	0.0873684	0.204499	35.7143	0.273973	0.526316	0.375	16.2083	389	17	1	0	1	0	1	0	0	0	0	0	0	0
197	1	64	170	76	26.2976	11.34	9.59	2.93	20	4.6	74	20	20	135	1.1	191	39.8	0.084	10.3091	0.0593717	0.284925	0.071037	8.71818	0.0502094	0.240955	0.0217037	2.66364	0.0153403	0.0736181	0.148148	18.1818	0.104712	0.502513	1	2.75	18	33	0	0	0	0	0	0	0	0	0	0	0	0
198	1	63	168	69	24.4473	17.25	14.54	5.58	7.25	0	0	32	27	126	1.21	250	38	0.136905	14.2562	0.069	0.453947	0.115397	12.0165	0.05816	0.382632	0.0442857	4.61157	0.02232	0.146842	0.0575397	5.99174	0.029	0.190789	1.18519	3.25	36	28	1	0	0	0	0	1	1	0	0	0	0	0
199	0	49	168	60	21.2585	12.47	11.83	6.3	15.6	2.7	32	11	15	111	0.37	157	28.6	0.112342	33.7027	0.0794268	0.436014	0.106577	31.973	0.0753503	0.413636	0.0567568	17.027	0.0401274	0.22028	0.140541	42.1622	0.0993631	0.545455	0.733333	2.83333	28	21	0	0	0	0	0	0	0	1	1	0	0	0
200	1	58	158	48	19.2277	7.48	5.05	6.82	3.15	4.9	70	19	13	119	1.44	184	32	0.0628571	5.19444	0.0406522	0.23375	0.042437	3.50694	0.0274457	0.157812	0.0573109	4.73611	0.0370652	0.213125	0.0264706	2.1875	0.0171196	0.0984375	1.46154	3.79167	43	26	0	0	0	0	0	0	0	0	0	0	0	0
201	1	46	168	71	25.1559	11.72	7.76	5.99	20	4.9	69.9	64	84	115	2.27	151	30	0.101913	5.163	0.0776159	0.390667	0.0674783	3.4185	0.0513907	0.258667	0.052087	2.63877	0.0396689	0.199667	0.173913	8.81057	0.13245	0.666667	0.761905	4	56	39	1	0	0	0	0	1	1	1	1	0	0	0
202	1	32	173	85	28.4005	18.15	15.45	6.9	20	14.2	218.3	1073	154	101	0.88	80	24	0.179703	20.625	0.226875	0.75625	0.15297	17.5568	0.193125	0.64375	0.0683168	7.84091	0.08625	0.2875	0.19802	22.7273	0.25	0.833333	6.96753	1	7	2	1	0	0	0	0	1	0	1	0	0	0	0
203	1	73	170	85	29.4118	12.72	10.01	5.37	0.77	5.9	82	310	79	121	1.04	135	31.7	0.105124	12.2308	0.0942222	0.401262	0.0827273	9.625	0.0741481	0.315773	0.0443802	5.16346	0.0397778	0.169401	0.00636364	0.740385	0.0057037	0.0242902	3.92405	2.66667	51	47	1	0	1	1	0	0	0	0	0	0	0	0
204	1	63	172	57	19.2672	6.03	3.86	8.2	4.16	5.7	53	30	30	94	1.26	81	30.7	0.0641489	4.78571	0.0744444	0.196417	0.0410638	3.06349	0.0476543	0.125733	0.087234	6.50794	0.101235	0.267101	0.0442553	3.30159	0.051358	0.135505	1	2.79167	23	17	0	0	0	0	0	0	0	1	1	0	0	0
205	1	47	174	87	28.7356	155.25	11.79	3.01	20	7	96.6	39	93	142	1.57	214	39.3	1.09331	98.8854	0.725467	3.95038	0.0830282	7.50955	0.0550935	0.3	0.0211972	1.9172	0.0140654	0.0765903	0.140845	12.7389	0.0934579	0.508906	0.419355	7.70833	185	8	1	0	0	0	0	0	0	0	0	0	0	0
206	0	46	166	70	25.4028	4.72	2.59	2.67	12.3	4.4	53	20	14	124	1.64	218	42.9	0.0380645	2.87805	0.0216514	0.110023	0.0208871	1.57927	0.0118807	0.060373	0.0215323	1.62805	0.0122477	0.0622378	0.0991935	7.5	0.056422	0.286713	1.42857	3.83333	26	27	0	0	0	0	0	0	0	0	0	0	0	0
207	1	39	172	82	27.7177	17.02	13.96	3.83	13.17	4.7	84	56	29	150	1.72	141	39.2	0.113467	9.89535	0.120709	0.434184	0.0930667	8.11628	0.0990071	0.356122	0.0255333	2.22674	0.0271631	0.0977041	0.0878	7.65698	0.0934043	0.335969	1.93103	8.29167	85	19	1	0	0	0	0	1	0	0	0	0	0	0
208	1	49	165	73	26.8136	13	10.42	1.94	20	10.6	137	25	19	138	1.3	134	40.2	0.0942029	10	0.0970149	0.323383	0.0755072	8.01538	0.0777612	0.259204	0.014058	1.49231	0.0144776	0.0482587	0.144928	15.3846	0.149254	0.497512	1.31579	13	135	14	1	0	0	0	0	1	0	0	0	0	0	0
209	1	28	177	60	19.1516	7.72	4.2	3.37	1.11	6.9	75.8	33	24	129	2.7	260	35.2	0.059845	2.85926	0.0296923	0.219318	0.0325581	1.55556	0.0161538	0.119318	0.026124	1.24815	0.0129615	0.0957386	0.00860465	0.411111	0.00426923	0.0315341	1.375	1.70833	17	18	1	0	0	0	0	0	0	1	1	0	0	0
210	1	48	158	65	26.0375	15	12.11	6.55	11.23	7.5	134	16	19	134	1.14	99	29.5	0.11194	13.1579	0.151515	0.508475	0.0903731	10.6228	0.122323	0.410508	0.0488806	5.74561	0.0661616	0.222034	0.083806	9.85088	0.113434	0.380678	0.842105	4.79167	93	24	1	0	0	0	0	1	0	1	0	0	0	0
211	1	46	173	86	28.7347	10.74	9.8	3.04	3.96	6.4	133	25	32	133	0.54	162	38.2	0.0807519	19.8889	0.0662963	0.281152	0.0736842	18.1481	0.0604938	0.256545	0.0228571	5.62963	0.0187654	0.0795812	0.0297744	7.33333	0.0244444	0.103665	0.78125	10.75	214	15	1	0	0	0	0	1	1	0	0	0	0	0
212	1	39	167	82	29.4023	16.64	15.43	4.55	5.05	4.6	78	59	55	146	0.81	216	44.9	0.113973	20.5432	0.077037	0.370601	0.105685	19.0494	0.0714352	0.343653	0.0311644	5.61728	0.0210648	0.101336	0.034589	6.23457	0.0233796	0.112472	1.07273	3.29167	58	18	1	0	0	0	0	1	0	0	0	0	0	0
213	1	62	165	78	28.6501	8.71	6.94	2.5	20	12.8	1990	25	17	108	0.8	104	36.1	0.0806481	10.8875	0.08375	0.241274	0.0642593	8.675	0.0667308	0.192244	0.0231481	3.125	0.0240385	0.0692521	0.185185	25	0.192308	0.554017	1.47059	1.75	18	27	1	0	0	0	0	0	0	0	0	0	0	0
214	1	37	173	68	22.7204	12.68	8.78	2.87	20	9.2	107	57	51	156	2.33	87	34.6	0.0812821	5.44206	0.145747	0.366474	0.0562821	3.76824	0.10092	0.253757	0.0183974	1.23176	0.0329885	0.082948	0.128205	8.58369	0.229885	0.578035	1.11765	6.5	100	59	1	0	0	0	0	0	0	1	0	0	0	0
215	1	63	166	71	25.7657	11.91	10.5	3.04	18.7	5.5	83	28	29	149	0.97	148	39.3	0.0799329	12.2784	0.080473	0.303053	0.0704698	10.8247	0.0709459	0.267176	0.0204027	3.13402	0.0205405	0.0773537	0.125503	19.2784	0.126351	0.475827	0.965517	17	408	18	1	0	0	0	0	1	0	0	0	0	0	0
216	0	65	157	64	25.9645	11.4	11.4	3.67	9.58	8.6	92	106	39	114	0.6	122	36.5	0.1	19	0.0934426	0.312329	0.1	19	0.0934426	0.312329	0.032193	6.11667	0.030082	0.100548	0.0840351	15.9667	0.0785246	0.262466	2.71795	44	262	45	1	0	0	0	0	0	0	0	0	0	0	0
217	1	44	169	82	28.7105	15.05	12.13	2.59	13.7	6.4	65.3	25	56	143	1.6	247	39	0.105245	9.40625	0.0609312	0.385897	0.0848252	7.58125	0.0491093	0.311026	0.0181119	1.61875	0.0104858	0.0664103	0.0958042	8.5625	0.0554656	0.351282	0.446429	4.83333	90	17	1	0	0	0	0	1	1	1	0	0	1	0
218	1	54	170	95	32.872	15.71	13.89	2.53	2.02	11	121	32	33	146	1.03	147	42.1	0.107603	15.2524	0.106871	0.373159	0.095137	13.4854	0.0944898	0.329929	0.0173288	2.45631	0.0172109	0.060095	0.0138356	1.96117	0.0137415	0.047981	0.969697	2	20	28	1	0	0	0	0	1	1	0	0	0	0	0
219	1	52	170	86	29.7578	12.21	9.45	2.68	2.11	10.9	136	11	11	126	1.14	120	34.8	0.0969048	10.7105	0.10175	0.350862	0.075	8.28947	0.07875	0.271552	0.0212698	2.35088	0.0223333	0.0770115	0.016746	1.85088	0.0175833	0.0606322	1	5.29167	102	17	1	0	0	0	0	1	1	0	0	0	0	0
220	0	64	156	57	23.4221	11.87	10.28	2.28	6.8	11.5	110.4	5486	3085	105	1.08	33	31.5	0.113048	10.9907	0.359697	0.376825	0.0979048	9.51852	0.311515	0.326349	0.0217143	2.11111	0.0690909	0.072381	0.0647619	6.2963	0.206061	0.215873	1.77828	12.875	238	25	1	0	0	0	0	0	0	0	0	0	0	0
221	0	49	157	61	24.7475	8.14	7.74	2.27	20	7.1	96	31	24	123	0.22	163	36.6	0.0661789	37	0.0499387	0.222404	0.0629268	35.1818	0.0474847	0.211475	0.0184553	10.3182	0.0139264	0.0620219	0.162602	90.9091	0.122699	0.546448	1.29167	37	33	38	1	0	0	0	0	0	0	1	0	0	0	0
222	1	31	170	78	26.9896	35.5	31.38	6.91	6.46	16.3	455	59	45	118	1	258	27.3	0.300847	35.5	0.137597	1.30037	0.265932	31.38	0.121628	1.14945	0.0585593	6.91	0.0267829	0.253114	0.0547458	6.46	0.0250388	0.23663	1.31111	16.75	102	39	1	0	0	0	0	1	0	0	0	0	0	0
223	1	55	165	54	19.8347	22.6	18.35	2.33	16.7	15.4	144	1530	264	117	0.74	132	30.6	0.193162	30.5405	0.171212	0.738562	0.156838	24.7973	0.139015	0.599673	0.0199145	3.14865	0.0176515	0.0761438	0.142735	22.5676	0.126515	0.545752	5.79545	44	1056	55	1	0	0	0	0	1	0	0	0	0	0	0
224	1	52	174	85	28.075	7.12	5.14	4.55	20	6.8	77	16	13	136	0.9	94	35	0.0523529	7.91111	0.0757447	0.203429	0.0377941	5.71111	0.0546809	0.146857	0.0334559	5.05556	0.0484043	0.13	0.147059	22.2222	0.212766	0.571429	1.23077	3	16	20	1	0	0	0	0	1	0	0	0	0	0	0
225	1	51	182	95	28.6801	14.12	11.08	4.43	1.1	3	52	22	45	142	1.36	183	37.7	0.0994366	10.3824	0.0771585	0.374536	0.0780282	8.14706	0.0605464	0.293899	0.0311972	3.25735	0.0242077	0.117507	0.00774648	0.808824	0.00601093	0.0291777	0.488889	1.4375	10	18	1	0	0	0	0	1	0	0	0	0	0	0
226	1	65	170	80	27.6817	9.08	6.97	4.55	15.8	7.8	156	18	12	126	1.44	196	36.6	0.0720635	6.30556	0.0463265	0.248087	0.0553175	4.84028	0.0355612	0.190437	0.0361111	3.15972	0.0232143	0.124317	0.125397	10.9722	0.0806122	0.431694	1.5	15.75	325	26	1	0	0	0	0	1	1	0	0	0	0	0
227	1	68	175	86	28.0816	9.06	6.44	4.84	11.3	6.3	57	18	16	139	1.25	142	34.4	0.0651799	7.248	0.0638028	0.263372	0.0463309	5.152	0.0453521	0.187209	0.0348201	3.872	0.0340845	0.140698	0.081295	9.04	0.0795775	0.328488	1.125	10.375	147	22	1	0	0	0	0	0	0	0	0	0	0	0
228	1	58	165	65	23.8751	12.6	9.76	2.2	6.3	8.1	108	20	11	124	1.63	181	34.7	0.101613	7.73006	0.0696133	0.363112	0.0787097	5.98773	0.0539227	0.281268	0.0177419	1.34969	0.0121547	0.0634006	0.0508065	3.86503	0.0348066	0.181556	1.81818	8	60	23	1	0	0	0	0	1	1	1	0	0	0	0
229	0	67	153	50	21.3593	9.73	8.7	5.04	2.94	5.2	48	28	20	113	0.56	186	38.5	0.0861062	17.375	0.0523118	0.252727	0.0769912	15.5357	0.0467742	0.225974	0.0446018	9	0.0270968	0.130909	0.0260177	5.25	0.0158065	0.0763636	1.4	6.5	60	18	1	0	1	0	0	0	0	0	0	0	0	0
230	1	56	173	65	21.7181	12.88	10.94	3.54	8.46	7.1	190.6	29	29	140	1.31	146	35.6	0.092	9.83206	0.0882192	0.361798	0.0781429	8.35115	0.0749315	0.307303	0.0252857	2.70229	0.0242466	0.0994382	0.0604286	6.45802	0.0579452	0.23764	1	5.5625	62	27	1	0	0	0	0	1	0	0	0	0	0	0
231	1	60	165	70	25.7117	13.4	10.18	4.8	1.39	4.5	72	15	24	116	1.49	90	33.2	0.115517	8.99329	0.148889	0.403614	0.0877586	6.83221	0.113111	0.306627	0.0413793	3.22148	0.0533333	0.144578	0.0119828	0.932886	0.0154444	0.0418675	0.625	1.625	16	28	1	1	0	0	0	0	0	1	0	0	0	0
232	1	55	168	72	25.5102	14.05	11.75	3.95	20	14.9	148.4	37	46	134	1.01	218	36.7	0.104851	13.9109	0.0644495	0.382834	0.0876866	11.6337	0.0538991	0.320163	0.0294776	3.91089	0.0181193	0.107629	0.149254	19.802	0.0917431	0.544959	0.804348	33.5417	367	51	0	0	0	0	0	1	0	1	0	0	0	0
233	1	38	173	90	30.0712	17.69	15.34	1.34	2.63	5.7	67	35	55	155	1.27	157	45.2	0.114129	13.9291	0.112675	0.391372	0.0989677	12.0787	0.097707	0.339381	0.00864516	1.05512	0.00853503	0.029646	0.0169677	2.07087	0.0167516	0.0581858	0.636364	2.95833	53	28	1	0	0	0	0	0	0	0	0	0	0	0
234	1	69	165	60	22.0386	13.17	12.06	2.79	20	6.6	86	20	18	125	0.47	191	41.6	0.10536	28.0213	0.0689529	0.316587	0.09648	25.6596	0.0631414	0.289904	0.02232	5.93617	0.0146073	0.0670673	0.16	42.5532	0.104712	0.480769	1.11111	3.79167	56	20	1	0	1	0	0	1	0	0	0	0	0	0
235	1	47	168	63	22.3214	13.2	10.78	5.72	20	3.7	64.5	48	50	163	0.78	159	36.5	0.0809816	16.9231	0.0830189	0.361644	0.066135	13.8205	0.0677987	0.295342	0.035092	7.33333	0.0359748	0.156712	0.122699	25.641	0.125786	0.547945	0.96	28	186	50	1	1	0	0	0	0	0	0	0	0	0	0
236	0	54	164	57	21.1927	13.3	10.2	3.95	20	8.4	123	55	64	131	1.8	159	32.5	0.101527	7.38889	0.0836478	0.409231	0.0778626	5.66667	0.0641509	0.313846	0.0301527	2.19444	0.0248428	0.121538	0.152672	11.1111	0.125786	0.615385	0.859375	2	26	2	1	0	0	0	0	0	0	1	0	0	0	0
237	0	62	169	69	24.1588	9.85	8.67	2.47	20	5.9	71	18	14	118	0.79	156	33.9	0.0834746	12.4684	0.063141	0.29056	0.0734746	10.9747	0.0555769	0.255752	0.0209322	3.12658	0.0158333	0.0728614	0.169492	25.3165	0.128205	0.589971	1.28571	4	15	27	0	0	0	0	0	0	0	0	0	0	0	0
238	1	63	171	70	23.939	8.85	7.28	2.49	20	6.2	75.4	61	67	147	0.93	120	38.6	0.0602041	9.51613	0.07375	0.229275	0.0495238	7.82796	0.0606667	0.188601	0.0169388	2.67742	0.02075	0.0645078	0.136054	21.5054	0.166667	0.518135	0.910448	14	216	14	1	0	1	0	0	1	0	0	0	0	0	0
239	0	41	165	58	21.3039	8.45	6.91	3.89	11.52	3.6	54.5	67	40	105	0.79	164	31.3	0.0804762	10.6962	0.0515244	0.269968	0.0658095	8.74684	0.0421341	0.220767	0.0370476	4.92405	0.0237195	0.124281	0.109714	14.5823	0.0702439	0.368051	1.675	2.375	38	18	1	0	0	0	0	0	0	1	0	0	0	0
240	1	61	169	69	24.1588	7.96	6.93	2.18	20	5.6	77.7	29	23	116	0.5	196	32.8	0.0686207	15.92	0.0406122	0.242683	0.0597414	13.86	0.0353571	0.21128	0.0187931	4.36	0.0111224	0.0664634	0.172414	40	0.102041	0.609756	1.26087	6	72	39	1	0	0	0	0	0	0	0	0	0	0	0
241	1	49	172	80	27.0416	11.92	9.24	5.04	8.9	7.2	77	73	97	147	1.49	161	35.7	0.0810884	8	0.0740373	0.333894	0.0628571	6.20134	0.0573913	0.258824	0.0342857	3.38255	0.0313043	0.141176	0.0605442	5.97315	0.0552795	0.2493	0.752577	5.125	108	29	1	0	0	0	0	1	1	0	0	0	0	0
242	0	73	150	49	21.7778	7.54	4.38	4.54	11.18	5	67	20	10	101	2.52	253	37.1	0.0746535	2.99206	0.0298024	0.203235	0.0433663	1.7381	0.0173123	0.118059	0.0449505	1.80159	0.0179447	0.122372	0.110693	4.43651	0.0441897	0.301348	2	15	200	46	1	0	1	1	0	0	0	0	0	0	0	0
243	0	59	155	75	31.2175	12.05	9.5	2.46	10.8	11.8	165	114	383	123	1.69	174	32.6	0.0979675	7.13018	0.0692529	0.369632	0.0772358	5.6213	0.0545977	0.291411	0.02	1.45562	0.0141379	0.0754601	0.0878049	6.39053	0.062069	0.331288	0.29765	6.41667	154	6	1	0	0	0	0	0	0	1	1	0	0	0
244	1	54	170	79	27.3356	14.9	10.97	3.42	9.71	3.6	65.4	16	31	88	0.73	151	41.8	0.169318	20.411	0.0986755	0.356459	0.124659	15.0274	0.072649	0.26244	0.0388636	4.68493	0.022649	0.0818182	0.110341	13.3014	0.0643046	0.232297	0.516129	26	624	30	1	0	0	0	0	1	0	0	0	0	0	0
245	1	61	150	58	25.7778	8.9	5.44	6.98	2.54	5.9	100	17	16	115	2.14	373	30.1	0.0773913	4.15888	0.0238606	0.295681	0.0473043	2.54206	0.0145845	0.180731	0.0606957	3.26168	0.0187131	0.231894	0.022087	1.18692	0.00680965	0.0843854	1.0625	4.75	45	18	1	0	0	0	0	1	0	0	0	0	0	0
246	1	48	170	90	31.1419	15.72	12.71	4.14	6.3	6.4	102.4	47	33	145	1.29	194	39	0.108414	12.186	0.0810309	0.403077	0.0876552	9.85271	0.0655155	0.325897	0.0285517	3.2093	0.0213402	0.106154	0.0434483	4.88372	0.0324742	0.161538	1.42424	6.54167	61	15	1	0	0	0	0	1	0	1	0	0	0	0
247	0	60	169	50	17.5064	4.29	2.43	2.62	0.29	5.3	63	18	10	117	1.43	184	37.8	0.0366667	3	0.0233152	0.113492	0.0207692	1.6993	0.0132065	0.0642857	0.0223932	1.83217	0.0142391	0.0693122	0.00247863	0.202797	0.00157609	0.00767196	1.8	6	50	17	1	0	0	0	0	0	0	1	1	0	0	0
248	0	55	158	60	24.0346	22.11	20.89	1.93	20	7.3	120	28	27	126	0.8	179	42.7	0.175476	27.6375	0.12352	0.517799	0.165794	26.1125	0.116704	0.489227	0.0153175	2.4125	0.0107821	0.0451991	0.15873	25	0.111732	0.468384	1.03704	5.75	108	22	1	0	0	0	0	0	0	1	0	0	0	0
249	1	68	165	69	25.3444	15.83	10.29	4.8	1.3	4.8	77	21	16	151	2.85	184	40.7	0.104834	5.55439	0.0860326	0.388943	0.0681457	3.61053	0.0559239	0.252826	0.0317881	1.68421	0.026087	0.117936	0.00860927	0.45614	0.00706522	0.031941	1.3125	6	35	23	1	0	1	0	0	0	0	0	0	0	0	0
250	1	52	169	82	28.7105	8.11	7.34	2.62	1.02	9.9	70.5	22	24	134	0.63	147	39	0.0605224	12.873	0.0551701	0.207949	0.0547761	11.6508	0.049932	0.188205	0.0195522	4.15873	0.0178231	0.0671795	0.00761194	1.61905	0.00693878	0.0261538	0.916667	14.9583	188	20	0	0	0	0	0	0	0	1	0	0	0	0
251	1	54	168	62	21.9671	9.4	7.65	2.13	1.01	23.9	331.4	3071	2314	116	1.16	53	33.4	0.0810345	8.10345	0.177358	0.281437	0.0659483	6.59483	0.14434	0.229042	0.0183621	1.83621	0.0401887	0.0637725	0.0087069	0.87069	0.0190566	0.0302395	1.32714	5.5	64	16	0	0	0	0	0	0	0	0	0	0	0	0
252	1	63	164	70	26.0262	10.99	8.98	5.47	2.1	6.2	76.3	23	58	120	0.81	141	30.1	0.0915833	13.5679	0.0779433	0.365116	0.0748333	11.0864	0.0636879	0.298339	0.0455833	6.75309	0.0387943	0.181728	0.0175	2.59259	0.0148936	0.0697674	0.396552	5.79167	21	24	0	1	0	0	0	0	0	0	0	0	0	0
253	0	43	159	54	21.3599	11.45	9.37	2.61	13.68	8.8	74.8	9	31	112	1.09	138	42.3	0.102232	10.5046	0.082971	0.270686	0.0836607	8.59633	0.0678986	0.221513	0.0233036	2.3945	0.018913	0.0617021	0.122143	12.5505	0.0991304	0.323404	0.290323	3.5	48	17	1	0	0	0	0	0	0	1	0	0	0	0
254	0	37	160	40	15.625	6.02	4.67	3.08	0.27	10.9	67	21	21	102	0.92	290	40.8	0.0590196	6.54348	0.0207586	0.147549	0.0457843	5.07609	0.0161034	0.114461	0.0301961	3.34783	0.0106207	0.0754902	0.00264706	0.293478	0.000931034	0.00661765	1	2.625	14	18	0	0	0	0	0	0	0	1	1	0	0	0
255	1	62	168	80	28.3447	11.49	8.29	1.59	20	8.2	242	21	30	152	1.96	130	39.4	0.0755921	5.86224	0.0883846	0.291624	0.0545395	4.22959	0.0637692	0.210406	0.0104605	0.811224	0.0122308	0.0403553	0.131579	10.2041	0.153846	0.507614	0.7	30.2917	178	32	1	0	0	0	1	1	0	0	0	0	0	0
256	1	47	156	67	27.5312	12.88	11.29	1.99	0.61	6.7	92	35	26	140	0.75	228	35.2	0.092	17.1733	0.0564912	0.365909	0.0806429	15.0533	0.0495175	0.320739	0.0142143	2.65333	0.00872807	0.0565341	0.00435714	0.813333	0.00267544	0.0173295	1.34615	2	15	8	1	0	0	0	0	1	0	0	0	0	0	0
257	0	68	168	75	26.5731	15.96	14.82	1.6	1.05	6	76	57	69	125	0.71	190	39.1	0.12768	22.4789	0.084	0.408184	0.11856	20.8732	0.078	0.379028	0.0128	2.25352	0.00842105	0.0409207	0.0084	1.47887	0.00552632	0.0268542	0.826087	5.70833	69	18	1	0	1	0	0	0	0	1	0	0	0	0
258	1	63	170	62	21.4533	15.17	11.4	7.08	1.14	3	82	58	56	130	2.39	351	36.8	0.116692	6.34728	0.0432194	0.412228	0.0876923	4.76987	0.0324786	0.309783	0.0544615	2.96234	0.0201709	0.192391	0.00876923	0.476987	0.00324786	0.0309783	1.03571	1.83333	21	10	1	0	0	0	0	0	0	0	0	0	0	0
259	1	68	168	73	25.8645	4.44	2.21	3.85	0.38	7.4	90	27	20	124	1.65	240	39.9	0.0358065	2.69091	0.0185	0.111278	0.0178226	1.33939	0.00920833	0.0553885	0.0310484	2.33333	0.0160417	0.0964912	0.00306452	0.230303	0.00158333	0.00952381	1.35	1.91667	24	15	1	0	0	0	0	0	0	0	0	0	0	0
260	0	62	159	60	23.7332	13.85	11.95	3.59	2.5	4.4	56	18	14	128	1.18	180	37.6	0.108203	11.7373	0.0769444	0.368351	0.0933594	10.1271	0.0663889	0.317819	0.0280469	3.04237	0.0199444	0.0954787	0.0195312	2.11864	0.0138889	0.0664894	1.28571	2.70833	27	20	1	0	0	0	0	0	0	1	0	0	0	0
261	1	71	156	51	20.9566	8.35	6.85	2.31	3.9	13.1	205	48	47	112	0.58	170	38	0.0745536	14.3966	0.0491176	0.219737	0.0611607	11.8103	0.0402941	0.180263	0.020625	3.98276	0.0135882	0.0607895	0.0348214	6.72414	0.0229412	0.102632	1.02128	6.41667	24	15	1	0	1	1	0	1	0	1	0	0	0	0
262	1	53	173	89	29.737	15.46	13.31	3.95	4.5	8.8	112	12	6	113	0.83	178	35.7	0.136814	18.6265	0.0868539	0.433053	0.117788	16.0361	0.0747753	0.372829	0.0349558	4.75904	0.022191	0.110644	0.039823	5.42169	0.0252809	0.12605	2	2.58333	36	21	1	0	0	1	0	0	0	0	0	0	0	0
263	0	29	162	65	24.7676	19.25	16.09	3.02	4.1	2.4	41	31	14	84	1.78	250	23.8	0.229167	10.8146	0.077	0.808824	0.191548	9.03933	0.06436	0.67605	0.0359524	1.69663	0.01208	0.126891	0.0488095	2.30337	0.0164	0.172269	2.21429	1.66667	17	17	0	0	0	0	0	0	0	1	1	0	0	0
264	1	48	169	70	24.5089	11.7	8.34	3.54	3.8	13.7	296	16	10	97	1.67	168	33.3	0.120619	7.00599	0.0696429	0.351351	0.0859794	4.99401	0.0496429	0.25045	0.0364948	2.11976	0.0210714	0.106306	0.0391753	2.27545	0.022619	0.114114	1.6	1.70833	18	17	1	0	0	0	0	0	0	1	0	0	0	0
265	1	45	180	114	35.1852	8.65	5.74	4.42	1.44	4.6	74.8	20	13	145	2.08	313	42.1	0.0596552	4.15865	0.0276358	0.205463	0.0395862	2.75962	0.0183387	0.136342	0.0304828	2.125	0.0141214	0.104988	0.00993103	0.692308	0.00460064	0.0342043	1.53846	3.45833	44	21	1	0	0	0	0	1	0	0	0	0	0	0
266	1	41	157	65	26.3702	22.59	18.72	6.76	9.6	5.7	67	328	387	159	0.87	199	34.2	0.142075	25.9655	0.113518	0.660526	0.117736	21.5172	0.0940704	0.547368	0.0425157	7.77011	0.0339698	0.197661	0.0603774	11.0345	0.0482412	0.280702	0.847545	3.45833	42	30	0	0	0	0	0	1	0	1	1	0	0	0
267	1	42	173	90	30.0712	14.01	15.97	3.19	3.9	6.5	163	76	31	116	0.97	122	45.3	0.120776	14.4433	0.114836	0.309272	0.137672	16.4639	0.130902	0.352539	0.0275	3.28866	0.0261475	0.0704194	0.0336207	4.02062	0.0319672	0.0860927	2.45161	1.625	18	12	1	0	0	0	0	1	0	0	0	0	0	0
268	1	63	168	85	30.1162	19.34	16.9	5.4	6.16	4.9	117.3	13	36	95	1.32	157	28.2	0.203579	14.6515	0.123185	0.685816	0.177895	12.803	0.107643	0.599291	0.0568421	4.09091	0.0343949	0.191489	0.0648421	4.66667	0.0392357	0.21844	0.361111	1	3	1	1	0	0	0	0	1	0	0	0	0	0	0
269	1	54	173	78	26.0617	13.35	11.17	1.53	15	10	186	1150	1815	103	1.42	124	28.7	0.129612	9.40141	0.107661	0.465157	0.108447	7.8662	0.0900806	0.389199	0.0148544	1.07746	0.0123387	0.0533101	0.145631	10.5634	0.120968	0.522648	0.633609	15.5	63	45	0	0	0	0	0	1	1	1	0	0	0	0
270	1	45	170	80	27.6817	16.86	14.35	1.71	8.6	15.1	213	5534	2924	123	1.44	127	32.1	0.137073	11.7083	0.132756	0.525234	0.116667	9.96528	0.112992	0.44704	0.0139024	1.1875	0.0134646	0.053271	0.0699187	5.97222	0.0677165	0.267913	1.89261	7.45833	131	27	1	1	0	0	0	1	0	0	0	0	0	0
271	1	54	158	60	24.0346	12.1	10.72	1.28	20	18.4	386	23814	11552	113	0.85	11	31.9	0.10708	14.2353	1.1	0.37931	0.0948673	12.6118	0.974545	0.33605	0.0113274	1.50588	0.116364	0.0401254	0.176991	23.5294	1.81818	0.626959	2.06146	6.20833	149	7	1	1	0	0	0	0	0	0	0	0	0	0
272	1	67	160	61	23.8281	11.17	8.2	5.34	14.23	19.9	122	624	1608	115	1.48	113	31.7	0.0971304	7.5473	0.0988496	0.352366	0.0713043	5.54054	0.0725664	0.258675	0.0464348	3.60811	0.0472566	0.168454	0.123739	9.61486	0.125929	0.448896	0.38806	3	20	21	0	0	0	0	0	0	0	0	0	0	0	0
273	1	64	166	60	21.7738	15.73	14.77	0.6	20	8.8	134.7	37	19	122	0.43	90	38	0.128934	36.5814	0.174778	0.413947	0.121066	34.3488	0.164111	0.388684	0.00491803	1.39535	0.00666667	0.0157895	0.163934	46.5116	0.222222	0.526316	1.94737	48.0417	974	50	1	1	0	0	0	0	0	0	0	0	0	0
274	0	66	176	70	22.5981	13.24	10.29	2.63	1	3.6	57.9	18	25	115	1.86	216	40.7	0.11513	7.11828	0.0612963	0.325307	0.0894783	5.53226	0.0476389	0.252826	0.0228696	1.41398	0.0121759	0.0646192	0.00869565	0.537634	0.00462963	0.02457	0.72	2	12	10	1	0	1	0	0	0	0	1	1	0	0	0
275	1	73	159	80	31.6443	11.5	9.98	1.38	20	7.3	105.3	55	33	110	0.66	102	24.5	0.104545	17.4242	0.112745	0.469388	0.0907273	15.1212	0.0978431	0.407347	0.0125455	2.09091	0.0135294	0.0563265	0.181818	30.303	0.196078	0.816327	1.66667	1.125	27	3	0	0	0	1	0	0	0	0	0	0	0	0
276	1	57	160	58	22.6562	16.58	11.88	2.36	20	8.2	116.4	39	40	141	2.88	180	38.4	0.117589	5.75694	0.0921111	0.431771	0.0842553	4.125	0.066	0.309375	0.0167376	0.819444	0.0131111	0.0614583	0.141844	6.94444	0.111111	0.520833	0.975	10.375	166	18	0	0	0	0	0	1	0	0	0	0	0	0
277	1	41	168	75	26.5731	18.95	16.54	1.61	20	4.8	138	27	51	157	0.94	186	41	0.120701	20.1596	0.101882	0.462195	0.10535	17.5957	0.0889247	0.403415	0.0102548	1.71277	0.00865591	0.0392683	0.127389	21.2766	0.107527	0.487805	0.529412	2.625	40	15	1	0	0	0	0	1	1	1	0	0	0	0
278	1	58	167	69	24.7409	14.58	12.35	4.02	2.45	7.1	169	30	24	132	0.73	235	39.3	0.110455	19.9726	0.0620426	0.370992	0.0935606	16.9178	0.0525532	0.314249	0.0304545	5.50685	0.0171064	0.10229	0.0185606	3.35616	0.0104255	0.062341	1.25	3.79167	43	12	1	0	0	0	0	0	0	0	0	0	0	0
279	0	61	163	66	24.841	8.05	7.27	4.36	6.73	4.3	62	14	15	119	0.37	63	40.4	0.0676471	21.7568	0.127778	0.199257	0.0610924	19.6486	0.115397	0.17995	0.0366387	11.7838	0.0692063	0.107921	0.0565546	18.1892	0.106825	0.166584	0.933333	1.875	27	11	1	0	0	0	0	0	0	0	0	0	0	0
280	0	27	158	54	21.6311	7.88	5.41	4.11	0.48	3.4	44	31	14	118	1.89	297	38.9	0.0667797	4.16931	0.026532	0.202571	0.0458475	2.86243	0.0182155	0.139075	0.0348305	2.1746	0.0138384	0.105656	0.0040678	0.253968	0.00161616	0.0123393	2.21429	2.625	37	14	0	0	0	0	0	0	0	1	0	0	1	0
281	1	59	160	50	19.5312	11.43	8.89	5.94	13.12	1.9	55.5	52	27	96	1.44	719	29.1	0.119063	7.9375	0.0158971	0.392784	0.0926042	6.17361	0.0123644	0.305498	0.061875	4.125	0.00826147	0.204124	0.136667	9.11111	0.0182476	0.450859	1.92593	2.29167	41	26	1	0	0	0	0	0	0	0	0	0	0	0
282	1	27	166	85	30.8463	10.34	8.69	2.72	5.34	5.4	72	41	32	135	0.92	178	38.6	0.0765926	11.2391	0.0580899	0.267876	0.0643704	9.44565	0.0488202	0.22513	0.0201481	2.95652	0.0152809	0.0704663	0.0395556	5.80435	0.03	0.138342	1.28125	20	480	31	0	0	0	0	0	0	0	0	0	0	0	0
283	0	64	172	81	27.3797	9.42	8.93	2.24	20	3.6	52.1	38	24	111	0.72	146	35	0.0848649	13.0833	0.0645205	0.269143	0.0804505	12.4028	0.0611644	0.255143	0.0201802	3.11111	0.0153425	0.064	0.18018	27.7778	0.136986	0.571429	1.58333	1	3	29	1	0	0	0	0	0	0	0	0	0	0	0
284	1	55	166	70	25.4028	12.28	10.04	1.08	4.1	7	158	18	51	129	0.82	88	34.8	0.0951938	14.9756	0.139545	0.352874	0.0778295	12.2439	0.114091	0.288506	0.00837209	1.31707	0.0122727	0.0310345	0.0317829	5	0.0465909	0.117816	0.352941	3.33333	32	16	1	0	0	0	0	0	0	0	0	0	0	0
285	1	42	158	68	27.2392	14.7	13.07	1.57	17.28	5.4	74.6	40	38	158	0.7	183	42.4	0.093038	21	0.0803279	0.346698	0.0827215	18.6714	0.0714208	0.308255	0.00993671	2.24286	0.00857923	0.0370283	0.109367	24.6857	0.0944262	0.407547	1.05263	2.83333	44	61	1	0	0	0	0	1	0	0	0	0	0	0
286	1	58	160	70	27.3437	11.3	9.01	3.19	14.79	5.7	85	25	45	153	1.42	214	40.2	0.0738562	7.95775	0.0528037	0.281095	0.0588889	6.34507	0.0421028	0.224129	0.0208497	2.24648	0.0149065	0.0793532	0.0966667	10.4155	0.0691121	0.36791	0.555556	3	42	61	1	1	0	0	0	1	0	1	0	0	0	0
287	1	72	152	47	20.3428	5.07	3.34	3.17	2.98	7.1	87	15	14	127	1.11	151	39.8	0.0399213	4.56757	0.0335762	0.127387	0.0262992	3.00901	0.0221192	0.0839196	0.0249606	2.85586	0.0209934	0.0796482	0.0234646	2.68468	0.0197351	0.0748744	1.07143	2.5	38	18	1	0	1	1	0	1	0	0	0	0	0	0
288	1	47	158	60	24.0346	17.18	15.34	4.07	0.5	7.4	136	20	14	113	0.85	234	33.8	0.152035	20.2118	0.0734188	0.508284	0.135752	18.0471	0.0655556	0.453846	0.0360177	4.78824	0.0173932	0.120414	0.00442478	0.588235	0.00213675	0.0147929	1.42857	4.79167	88	11	1	0	0	0	0	1	0	0	0	0	0	0
289	1	51	160	61	23.8281	14.3	13.3	1.85	20	6.4	139	73	24	140	0.5	205	40.7	0.102143	28.6	0.0697561	0.351351	0.095	26.6	0.064878	0.326781	0.0132143	3.7	0.00902439	0.0454545	0.142857	40	0.097561	0.4914	3.04167	5.20833	28	17	1	0	0	0	0	1	0	1	1	0	0	0
290	1	52	166	60	21.7738	13.6	12.47	3.27	1.05	8.7	130	55	18	135	0.45	122	51.8	0.100741	30.2222	0.111475	0.262548	0.0923704	27.7111	0.102213	0.240734	0.0242222	7.26667	0.0268033	0.0631274	0.00777778	2.33333	0.00860656	0.0202703	3.05556	1.83333	20	16	1	0	0	0	0	0	0	1	1	0	0	0
291	0	52	176	70	22.5981	14.7	13.16	2.08	9.2	5.5	78	24	27	135	0.82	198	42.8	0.108889	17.9268	0.0742424	0.343458	0.0974815	16.0488	0.0664646	0.307477	0.0154074	2.53659	0.0105051	0.0485981	0.0681481	11.2195	0.0464646	0.214953	0.888889	1.95833	19	11	0	0	0	0	0	1	0	1	0	0	0	0
292	1	57	159	80	31.6443	12.56	9.46	3.27	3.02	4.6	66.3	20	28	118	0.6	159	29.7	0.106441	20.9333	0.0789937	0.422896	0.0801695	15.7667	0.0594969	0.318519	0.0277119	5.45	0.020566	0.110101	0.0255932	5.03333	0.0189937	0.101684	0.714286	3.20833	55	18	0	0	0	0	0	1	0	1	1	0	0	0
293	1	56	160	58	22.6562	11.03	9.13	2.11	20	6.5	82	17	15	130	1.13	105	36.8	0.0848462	9.76106	0.105048	0.299728	0.0702308	8.07965	0.0869524	0.248098	0.0162308	1.86726	0.0200952	0.057337	0.153846	17.6991	0.190476	0.543478	1.13333	2.41667	36	14	0	0	0	0	0	0	0	1	0	0	0	0
294	0	63	168	75	26.5731	12.08	9.84	2.11	18.53	6.9	177	211	110	121	1.62	95	32.8	0.0998347	7.45679	0.127158	0.368293	0.0813223	6.07407	0.103579	0.3	0.017438	1.30247	0.0222105	0.0643293	0.15314	11.4383	0.195053	0.564939	1.91818	4.5	58	21	1	0	0	0	0	0	0	1	0	0	0	0
295	1	63	167	69	24.7409	14.3	12.48	4.55	11.9	7.3	99	77	33	134	0.84	96	33.5	0.106716	17.0238	0.148958	0.426866	0.0931343	14.8571	0.13	0.372537	0.0339552	5.41667	0.0473958	0.135821	0.088806	14.1667	0.123958	0.355224	2.33333	2.5	36	13	1	0	0	0	0	1	0	1	0	0	0	0
296	0	73	163	66	24.841	12.06	10.39	1.55	20	6.1	109	24	17	129	0.97	141	37.4	0.0934884	12.433	0.0855319	0.32246	0.0805426	10.7113	0.0736879	0.277807	0.0120155	1.59794	0.0109929	0.0414439	0.155039	20.6186	0.141844	0.534759	1.41176	8.75	164	10	1	1	0	1	1	0	0	1	0	0	0	0
297	1	46	158	54	21.6311	10.4	8	1.79	10.66	5.5	82.4	31	37	132	1.51	235	36.5	0.0787879	6.88742	0.0442553	0.284932	0.0606061	5.29801	0.0340426	0.219178	0.0135606	1.18543	0.00761702	0.0490411	0.0807576	7.0596	0.0453617	0.292055	0.837838	2.66667	40	12	1	0	0	0	0	1	0	0	0	0	0	0
298	1	67	160	50	19.5312	12.63	10.81	1.78	20	8.8	218	42	25	166	0.96	130	35.4	0.0760843	13.1563	0.0971538	0.35678	0.0651205	11.2604	0.0831538	0.305367	0.0107229	1.85417	0.0136923	0.0502825	0.120482	20.8333	0.153846	0.564972	1.68	33.2083	103	33	1	0	0	0	0	0	0	1	1	0	0	0
299	1	54	166	85	30.8463	19.3	17.31	7.39	15.47	15.7	131.1	45	38	140	0.61	176	30.6	0.137857	31.6393	0.109659	0.630719	0.123643	28.377	0.0983523	0.565686	0.0527857	12.1148	0.0419886	0.241503	0.1105	25.3607	0.0878977	0.505556	1.18421	2.41667	35	12	1	0	0	0	0	1	0	1	0	0	0	0
300	1	87	170	75	25.9516	7.4	6.46	4.03	5.08	7.5	100	28	15	105	0.58	145	35.5	0.0704762	12.7586	0.0510345	0.208451	0.0615238	11.1379	0.0445517	0.181972	0.038381	6.94828	0.0277931	0.113521	0.048381	8.75862	0.0350345	0.143099	1.86667	3.625	39	23	0	0	0	1	0	0	0	0	0	0	0	0
301	1	68	156	65	26.7094	9.48	7.07	1.53	20	7.4	63	27	21	113	1.65	103	34.4	0.0838938	5.74545	0.0920388	0.275581	0.0625664	4.28485	0.0686408	0.205523	0.0135398	0.927273	0.0148544	0.0444767	0.176991	12.1212	0.194175	0.581395	1.28571	2.33333	34	10	1	0	0	0	0	0	0	1	0	0	0	0
302	1	41	160	68	26.5625	13.4	10.94	3.19	19.4	4.9	78	24	19	122	1.24	171	33.1	0.109836	10.8065	0.0783626	0.404834	0.0896721	8.82258	0.0639766	0.330514	0.0261475	2.57258	0.018655	0.0963746	0.159016	15.6452	0.11345	0.586103	1.26316	10	230	16	0	0	0	0	0	1	0	0	0	0	0	0
303	1	40	166	70	25.4028	15.45	13.23	3.17	18.86	14.1	467	13	13	118	1.08	237	33.3	0.130932	14.3056	0.0651899	0.463964	0.112119	12.25	0.0558228	0.397297	0.0268644	2.93519	0.0133755	0.0951952	0.159831	17.463	0.0795781	0.566366	1	1.625	30	12	1	0	0	0	0	1	0	0	0	0	0	0
304	1	57	165	68	24.977	12.89	12.19	2.46	20	9.7	130	158	70	141	0.22	128	32.1	0.0914184	58.5909	0.100703	0.401558	0.0864539	55.4091	0.0952344	0.379751	0.0174468	11.1818	0.0192187	0.0766355	0.141844	90.9091	0.15625	0.623053	2.25714	13.0833	288	14	1	0	0	0	0	1	0	1	0	0	0	0
305	1	42	167	73	26.1752	10.34	7.08	3.17	1.1	4.3	102	60	47	156	2.26	196	33.5	0.0662821	4.57522	0.0527551	0.308657	0.0453846	3.13274	0.0361224	0.211343	0.0203205	1.40265	0.0161735	0.0946269	0.00705128	0.486726	0.00561224	0.0328358	1.2766	24.4167	18	25	1	0	0	0	0	1	0	0	0	0	0	0
306	0	40	156	50	20.5457	11.6	10.06	3.63	11.14	10.1	182	32	40	93	0.94	193	35.7	0.124731	12.3404	0.0601036	0.32493	0.108172	10.7021	0.0521244	0.281793	0.0390323	3.8617	0.0188083	0.101681	0.119785	11.8511	0.0577202	0.312045	0.8	1.70833	22	23	0	0	0	0	0	0	0	0	0	0	0	0
307	1	50	158	59	23.634	18.2	17.73	1.48	20	6.1	123	40	23	143	0.89	173	37.8	0.127273	20.4494	0.105202	0.481481	0.123986	19.9213	0.102486	0.469048	0.0103497	1.66292	0.00855491	0.0391534	0.13986	22.4719	0.115607	0.529101	1.73913	10.0417	241	11	1	0	0	0	0	1	0	1	0	0	0	0
308	0	50	160	64	25	11.91	10.67	2.55	11.99	2.5	44	23	30	134	0.63	196	36.1	0.0888806	18.9048	0.0607653	0.329917	0.0796269	16.9365	0.0544388	0.295568	0.0190299	4.04762	0.0130102	0.0706371	0.0894776	19.0317	0.0611735	0.332133	0.766667	1.33333	17	20	1	0	0	0	0	0	0	0	0	0	0	0
309	1	52	169	70	24.5089	13.5	11.06	2.79	20	7.9	94	24	26	133	1.54	248	41.7	0.101504	8.76623	0.0544355	0.323741	0.0831579	7.18182	0.0445968	0.265228	0.0209774	1.81169	0.01125	0.0669065	0.150376	12.987	0.0806452	0.479616	0.923077	3.75	41	12	0	0	0	0	0	0	0	1	1	0	0	0
310	1	27	169	76	26.6097	11.69	9.82	2.86	6.36	3.7	81.2	28	30	132	1.08	226	38.5	0.0885606	10.8241	0.0517257	0.303636	0.0743939	9.09259	0.0434513	0.255065	0.0216667	2.64815	0.0126549	0.0742857	0.0481818	5.88889	0.0281416	0.165195	0.933333	1.66667	20	27	1	0	0	0	0	1	0	1	1	0	0	0
311	1	54	160	69	26.9531	9.95	7.75	2.59	3.72	5.6	89	20	12	136	1.11	175	35.6	0.0731618	8.96396	0.0568571	0.279494	0.0569853	6.98198	0.0442857	0.217697	0.0190441	2.33333	0.0148	0.0727528	0.0273529	3.35135	0.0212571	0.104494	1.66667	5.95833	36	15	0	0	0	0	0	0	0	0	0	0	0	0
312	1	65	156	55	22.6003	10.87	7.63	4.03	17.28	9	100	33	29	113	1.56	177	35	0.0961947	6.96795	0.0614124	0.310571	0.0675221	4.89103	0.0431073	0.218	0.0356637	2.58333	0.0227684	0.115143	0.15292	11.0769	0.0976271	0.493714	1.13793	11.8333	140	6	0	0	0	0	0	1	0	1	0	0	0	0
313	1	44	175	98	32	10.35	7.82	1.79	5.3	8.5	103	18	14	133	1.54	129	35.3	0.0778195	6.72078	0.0802326	0.293201	0.058797	5.07792	0.0606202	0.22153	0.0134586	1.16234	0.013876	0.0507082	0.0398496	3.44156	0.0410853	0.150142	1.28571	3.66667	47	15	0	0	0	0	0	1	1	0	0	0	0	0
314	1	75	168	70	24.8016	5.45	4.39	1.44	0.98	8	80.6	20	21	147	0.87	140	34.1	0.0370748	6.26437	0.0389286	0.159824	0.0298639	5.04598	0.0313571	0.128739	0.00979592	1.65517	0.0102857	0.0422287	0.00666667	1.12644	0.007	0.028739	0.952381	2.375	39	17	1	0	0	1	0	1	0	1	0	0	0	0
315	1	44	170	75	25.9516	18.13	15.48	1.74	16.1	6.1	108.4	23	32	132	0.87	161	31.6	0.137348	20.8391	0.112609	0.573734	0.117273	17.7931	0.0961491	0.489873	0.0131818	2	0.0108075	0.0550633	0.12197	18.5057	0.1	0.509494	0.71875	15.9167	134	38	1	0	0	0	0	1	0	0	0	0	0	0
316	1	35	175	116	37.8776	7.09	5.99	3.26	0.22	5.8	82	19	22	168	0.97	224	45.6	0.0422024	7.30928	0.0316518	0.155482	0.0356548	6.17526	0.0267411	0.13136	0.0194048	3.36082	0.0145536	0.0714912	0.00130952	0.226804	0.000982143	0.00482456	0.863636	1.75	36	25	1	0	0	0	0	0	0	0	0	0	0	0
317	0	58	165	67	24.6097	8.75	6.79	6.43	9.3	4.2	44	23	25	121	0.93	294	32.6	0.072314	9.4086	0.0297619	0.268405	0.0561157	7.30108	0.0230952	0.208282	0.0531405	6.91398	0.0218707	0.197239	0.0768595	10	0.0316327	0.285276	0.92	3.79167	48	11	0	0	0	0	0	0	0	1	0	0	0	0
318	1	36	170	85	29.4118	12.83	10.02	9.37	6.62	6.8	112.9	158	76	146	0.89	223	35	0.0878767	14.4157	0.0575336	0.366571	0.0686301	11.2584	0.0449327	0.286286	0.0641781	10.5281	0.0420179	0.267714	0.0453425	7.4382	0.0296861	0.189143	2.07895	26.5	98	26	1	0	0	0	0	1	0	1	0	0	0	0
319	1	54	173	100	33.4124	12.92	8.88	2.37	16.72	8.2	98	31	25	131	2.53	218	36.9	0.098626	5.10672	0.0592661	0.350136	0.0677863	3.50988	0.0407339	0.24065	0.0180916	0.936759	0.0108716	0.0642276	0.127634	6.6087	0.0766972	0.453117	1.24	21.375	65	22	1	0	0	0	0	1	0	1	1	0	0	0
320	1	27	190	80	22.1607	11.9	8.73	2.67	2.85	2.7	68.2	24	30	140	1	176	39.8	0.085	11.9	0.0676136	0.298995	0.0623571	8.73	0.0496023	0.219347	0.0190714	2.67	0.0151705	0.0670854	0.0203571	2.85	0.0161932	0.071608	0.8	1	23	24	0	0	0	0	0	1	1	1	1	0	0	0
321	0	63	166	65	23.5883	6.67	5.29	6.28	7.9	3.6	83.9	27	38	120	0.93	88	38	0.0555833	7.17204	0.0757955	0.175526	0.0440833	5.68817	0.0601136	0.139211	0.0523333	6.75269	0.0713636	0.165263	0.0658333	8.49462	0.0897727	0.207895	0.710526	6.625	110	21	1	0	0	1	0	1	0	1	0	0	0	0
322	1	57	172	60	20.2812	10.43	9.27	2.88	3.95	9.9	118.4	357	186	140	0.7	73	36	0.0745	14.9	0.142877	0.289722	0.0662143	13.2429	0.126986	0.2575	0.0205714	4.11429	0.0394521	0.08	0.0282143	5.64286	0.0541096	0.109722	1.91935	6.91667	79	23	0	0	0	0	0	1	0	1	0	0	0	0
323	1	64	168	75	26.5731	9.39	8.2	2.26	6.8	2.2	67	26	28	149	0.77	129	39.5	0.0630201	12.1948	0.0727907	0.237722	0.0550336	10.6494	0.0635659	0.207595	0.0151678	2.93506	0.0175194	0.0572152	0.0456376	8.83117	0.0527132	0.172152	0.928571	3.58333	32	27	1	0	0	0	0	0	0	0	0	0	0	0
324	1	63	165	60	22.0386	11.2	9.71	2.28	5.6	3.3	47.4	28	35	146	1.14	190	41.2	0.0767123	9.82456	0.0589474	0.271845	0.0665068	8.51754	0.0511053	0.23568	0.0156164	2	0.012	0.0553398	0.0383562	4.91228	0.0294737	0.135922	0.8	2.70833	18	34	0	0	0	0	0	1	0	1	0	0	0	0
325	1	59	170	70	24.2215	10.49	9.14	2.37	20	3.9	52.2	23	27	112	0.71	116	32.3	0.0936607	14.7746	0.090431	0.324768	0.0816071	12.8732	0.0787931	0.282972	0.0211607	3.33803	0.020431	0.0733746	0.178571	28.169	0.172414	0.619195	0.851852	21.25	510	8	0	0	0	0	0	0	0	1	0	0	0	0
326	1	66	173	81	27.0641	10.98	9.65	2.07	2.09	10.7	204.2	78	40	129	0.56	141	38.7	0.0851163	19.6071	0.0778723	0.283721	0.0748062	17.2321	0.0684397	0.249354	0.0160465	3.69643	0.0146809	0.0534884	0.0162016	3.73214	0.0148227	0.0540052	1.95	16	206	19	1	0	0	0	0	0	0	0	0	0	0	0
327	1	35	173	95	31.7418	14.53	12.32	3.33	2.8	8.3	131.6	21	31	148	1.22	241	43.4	0.0981757	11.9098	0.0602905	0.334793	0.0832432	10.0984	0.0511203	0.283871	0.0225	2.72951	0.0138174	0.0767281	0.0189189	2.29508	0.0116183	0.0645161	0.677419	3.5	19	15	1	0	0	0	0	0	0	1	0	0	0	0
328	1	62	165	60	22.0386	17.28	15.32	0.63	20	9.1	150.5	42	32	139	0.86	115	39.1	0.124317	20.093	0.150261	0.441944	0.110216	17.814	0.133217	0.391816	0.00453237	0.732558	0.00547826	0.0161125	0.143885	23.2558	0.173913	0.511509	1.3125	2.33333	30	13	1	0	0	0	0	1	0	1	0	0	0	0
329	1	38	170	88	30.4498	10.31	6.61	6.64	20	5.3	78.5	21	28	144	2.3	307	36.6	0.0715972	4.48261	0.0335831	0.281694	0.0459028	2.87391	0.0215309	0.180601	0.0461111	2.88696	0.0216287	0.181421	0.138889	8.69565	0.0651466	0.546448	0.75	2.79167	20	4	1	0	0	0	0	0	0	1	1	0	0	0
330	0	38	158	60	24.0346	6.81	4.11	2.98	0.18	6.2	38.6	22	25	137	2.29	224	41.8	0.049708	2.9738	0.0304018	0.162919	0.03	1.79476	0.0183482	0.0983254	0.0217518	1.30131	0.0133036	0.0712919	0.00131387	0.0786026	0.000803571	0.00430622	0.88	9.45833	103	21	0	0	0	0	0	1	0	1	1	0	0	0
331	1	56	160	61	23.8281	9.72	8.76	2.18	8.39	4.1	62.4	26	28	142	0.66	195	38	0.0684507	14.7273	0.0498462	0.255789	0.0616901	13.2727	0.0449231	0.230526	0.0153521	3.30303	0.0111795	0.0573684	0.0590845	12.7121	0.0430256	0.220789	0.928571	1.79167	18	3	1	0	0	0	0	1	0	1	0	0	1	0
332	1	54	166	60	21.7738	14.55	13.65	1.84	20	3.9	63.4	28	31	131	0.54	202	42.2	0.111069	26.9444	0.0720297	0.344787	0.104198	25.2778	0.0675743	0.32346	0.0140458	3.40741	0.00910891	0.0436019	0.152672	37.037	0.0990099	0.473934	0.903226	2.33333	17	3	1	0	0	0	0	0	1	1	0	0	0	0
333	1	51	176	70	22.5981	11.46	9.74	4.2	2.85	3.7	50.9	24	30	154	0.97	190	41.7	0.0744156	11.8144	0.0603158	0.27482	0.0632468	10.0412	0.0512632	0.233573	0.0272727	4.3299	0.0221053	0.100719	0.0185065	2.93814	0.015	0.0683453	0.8	1.45833	11	17	1	0	0	0	0	1	1	0	0	0	0	0
334	1	45	159	80	31.6443	17.05	14.3	4.31	18.85	8.9	140.9	39	49	145	1.18	115	36.8	0.117586	14.4492	0.148261	0.463315	0.0986207	12.1186	0.124348	0.388587	0.0297241	3.65254	0.0374783	0.11712	0.13	15.9746	0.163913	0.512228	0.795918	2.91667	40	15	1	0	0	0	0	0	0	1	0	0	0	0
335	1	71	160	58	22.6562	13.32	12.37	1.01	20	7.3	103.4	41	44	144	0.32	108	29.9	0.0925	41.625	0.123333	0.445485	0.0859028	38.6562	0.114537	0.413712	0.00701389	3.15625	0.00935185	0.0337793	0.138889	62.5	0.185185	0.668896	0.931818	10.5833	105	36	0	0	0	1	1	1	0	1	0	0	0	0
336	1	54	168	75	26.5731	7.38	4.46	5.55	2.79	3.2	55.2	32	61	113	1.84	273	33.8	0.0653097	4.01087	0.027033	0.218343	0.039469	2.42391	0.016337	0.131953	0.049115	3.0163	0.0203297	0.164201	0.0246903	1.5163	0.0102198	0.0825444	0.52459	2	16	22	0	0	0	0	0	1	0	1	0	0	0	0
337	1	53	167	69	24.7409	8.08	6.31	2.23	3.39	4.5	68.7	24	32	138	1.28	134	34	0.0585507	6.3125	0.0602985	0.237647	0.0457246	4.92969	0.0470896	0.185588	0.0161594	1.74219	0.0166418	0.0655882	0.0245652	2.64844	0.0252985	0.0997059	0.75	1.75	16	12	1	0	0	0	0	1	0	1	0	0	0	0
338	1	69	163	66	24.841	12.91	10.68	3.64	20	6.9	127.9	20	21	145	1.56	190	36.6	0.0890345	8.27564	0.0679474	0.352732	0.0736552	6.84615	0.0562105	0.291803	0.0251034	2.33333	0.0191579	0.0994536	0.137931	12.8205	0.105263	0.546448	0.952381	4.54167	35	28	1	0	0	0	1	1	0	1	0	0	0	0
339	0	51	158	54	21.6311	11.24	10.53	1.99	5.63		46.9	25	28	116	0.45	205	41.3	0.0968966	24.9778	0.0548293	0.272155	0.0907759	23.4	0.0513659	0.254964	0.0171552	4.42222	0.00970732	0.048184	0.0485345	12.5111	0.0274634	0.13632	0.892857	2.04167	24	12	1	0	0	0	0	1	0	1	0	0	0	0
340	0	69	160	50	19.5312	8.03	6.81	2.68	20	5.1	59.8	21	27	123	0.73	148	37.1	0.0652846	11	0.0542568	0.216442	0.0553659	9.32877	0.0460135	0.183558	0.0217886	3.67123	0.0181081	0.0722372	0.162602	27.3973	0.135135	0.539084	0.777778	6.66667	44	56	1	0	0	0	0	1	0	1	0	0	0	0
341	1	43	166	85	30.8463	15.77	13.59	1.59	20	4.7	54.9	26	48	158	1.17	149	42.7	0.0998101	13.4786	0.105839	0.369321	0.0860127	11.6154	0.0912081	0.318267	0.0100633	1.35897	0.0106711	0.0372365	0.126582	17.094	0.134228	0.468384	0.541667	4.83333	88	13	0	0	0	0	0	0	1	1	0	0	0	0
342	1	52	170	70	24.2215	10.86	9.64	0.85	20	8.3	86.2	89	99	132	0.49	84	37	0.0822727	22.1633	0.129286	0.293514	0.0730303	19.6735	0.114762	0.260541	0.00643939	1.73469	0.010119	0.022973	0.151515	40.8163	0.238095	0.540541	0.89899	14.375	200	38	1	1	0	0	1	0	1	1	0	0	0	0
343	0	62	158	58.5	23.4337	11.26	9.75	1.39	4.2	5.7	47.6	30	12	96	0.92	118	35.2	0.117292	12.2391	0.0954237	0.319886	0.101562	10.5978	0.0826271	0.276989	0.0144792	1.51087	0.0117797	0.0394886	0.04375	4.56522	0.0355932	0.119318	2.5	4.41667	37	20	1	0	0	0	0	1	0	1	0	0	0	0
344	1	74	165	48	17.6309	4.18	3.33	1.28	20	3.2	56.3	33	32	82	0.5	152	37.9	0.0509756	8.36	0.0275	0.11029	0.0406098	6.66	0.0219079	0.0878628	0.0156098	2.56	0.00842105	0.0337731	0.243902	40	0.131579	0.527704	1.03125	1.875	18	31	1	0	1	1	0	1	1	1	0	0	0	0
345	1	54	170	75	25.9516	16.22	14.72	1.75	20	11.4	119.3	32	36	129	0.79	154	32.8	0.125736	20.5316	0.105325	0.494512	0.114109	18.6329	0.0955844	0.44878	0.0135659	2.21519	0.0113636	0.0533537	0.155039	25.3165	0.12987	0.609756	0.888889	4	96	4	1	0	0	0	0	0	1	1	0	0	0	0
346	1	43	165	70	25.7117	10.1	6.01	7.53	0.94	6.2	78	28	41	127	2.41	473	38.1	0.0795276	4.19087	0.0213531	0.265092	0.0473228	2.49378	0.0127061	0.157743	0.0592913	3.12448	0.0159197	0.197638	0.00740157	0.390041	0.00198732	0.0246719	0.682927	1.75	21	16	1	0	0	0	0	1	1	1	0	0	0	0
347	0	68	150	60	26.6667	11.36	8.45	2.65	20	9.2	64.3	62	47	125	1.9	101	33.6	0.09088	5.97895	0.112475	0.338095	0.0676	4.44737	0.0836634	0.251488	0.0212	1.39474	0.0262376	0.078869	0.16	10.5263	0.19802	0.595238	1.31915	7.20833	98	24	1	0	0	0	0	1	0	1	0	0	0	0
348	1	36	175	72.5	23.6735	12.94	10.03	3.41	10.1	4.2	75	19	19	158	2.17	273	44.5	0.0818987	5.96313	0.0473993	0.290787	0.063481	4.62212	0.0367399	0.225393	0.0215823	1.57143	0.0124908	0.0766292	0.0639241	4.65438	0.0369963	0.226966	1	11.375	201	20	1	0	0	0	0	0	1	1	0	0	0	0
349	1	55	170	60	20.7612	12.99	11.52	2.82	20	4.4	57.2	21	26	131	1.01	149	34	0.0991603	12.8614	0.0871812	0.382059	0.0879389	11.4059	0.0773154	0.338824	0.0215267	2.79208	0.0189262	0.0829412	0.152672	19.802	0.134228	0.588235	0.807692	2.5	40	16	0	0	0	0	0	1	1	0	0	0	0	0
350	1	77	172	80	27.0416	19.28	17.74	3.5	1.73	6	79.3	406	313	134	0.77	259	41.5	0.143881	25.039	0.0744402	0.464578	0.132388	23.039	0.0684942	0.42747	0.0261194	4.54545	0.0135135	0.0843373	0.0129104	2.24675	0.00667954	0.0416867	1.29712	1	5	1	1	0	1	1	0	1	1	0	0	0	0	0
351	1	69	168	70	24.8016	13.31	11.29	2.66	3.33	9.5	88.7	32	27	125	0.82	94	34.3	0.10648	16.2317	0.141596	0.388047	0.09032	13.7683	0.120106	0.329155	0.02128	3.2439	0.0282979	0.077551	0.02664	4.06098	0.0354255	0.0970845	1.18519	6.41667	82	18	1	0	0	0	0	0	1	1	0	0	0	0
352	1	31	181	98	29.9136	14.19	10.88	4.48	3.05	5	85	47	28	116	1.99	214	34.9	0.122328	7.13065	0.0663084	0.40659	0.0937931	5.46734	0.0508411	0.311748	0.0386207	2.25126	0.0209346	0.128367	0.0262931	1.53266	0.0142523	0.0873926	1.67857	5.875	93	17	1	0	0	0	0	0	1	1	0	0	0	0
353	0	51	165	60	22.0386	15.92	14.85	1.9	5.64	5.5	55.2	27	33	119	0.7	299	36.5	0.133782	22.7429	0.0532441	0.436164	0.12479	21.2143	0.0496656	0.406849	0.0159664	2.71429	0.00635452	0.0520548	0.047395	8.05714	0.0188629	0.154521	0.818182	6.5	108	16	1	0	0	0	0	1	0	1	0	0	0	0
354	1	43	168	61	21.6128	14	12.15	3.57	10.3	8.9	167	56	101	141	1.25	259	38.8	0.0992908	11.2	0.0540541	0.360825	0.0861702	9.72	0.0469112	0.313144	0.0253191	2.856	0.0137838	0.0920103	0.0730496	8.24	0.0397683	0.265464	0.554455	6.5	60	33	1	0	0	0	0	0	1	1	0	1	0	0
355	1	52	160	80	31.25	13.32	11.18	2.28	20	6.3	76.7	22	30	141	1.21	234	38.5	0.0944681	11.0083	0.0569231	0.345974	0.0792908	9.23967	0.0477778	0.29039	0.0161702	1.8843	0.00974359	0.0592208	0.141844	16.5289	0.0854701	0.519481	0.733333	2.66667	17	15	1	0	0	0	0	0	1	1	0	0	0	0
356	1	26	179	74	23.0954	10.83	8.85	7.72	1.14	3	59.8	31	51	149	1.14	205	41.4	0.0726846	9.5	0.0528293	0.261594	0.059396	7.76316	0.0431707	0.213768	0.0518121	6.77193	0.0376585	0.186473	0.00765101	1	0.00556098	0.0275362	0.607843	2.79167	19	14	0	0	0	0	0	0	1	0	0	0	0	0
357	0	72	162	66	25.1486	16.55	14.93	2.91	15.2	3.6	35.4	67	33	135	1.05	273	39.7	0.122593	15.7619	0.0606227	0.416877	0.110593	14.219	0.0546886	0.376071	0.0215556	2.77143	0.0106593	0.0732997	0.112593	14.4762	0.0556777	0.382872	2.0303	9.66667	131	19	1	0	1	1	0	1	0	0	0	0	0	0
358	1	44	164	60	22.3081	5.71	16.29	4.45	18.6	12.2	61	69	53	99	1.83	405	42.4	0.0576768	3.12022	0.0140988	0.13467	0.164545	8.90164	0.0402222	0.384198	0.0449495	2.43169	0.0109877	0.104953	0.187879	10.1639	0.0459259	0.438679	1.30189	4.54167	40	51	1	1	0	0	0	1	1	1	0	0	0	0
359	0	64	155	55	22.8928	10.74	9.08	3.23	20	16.8	312	226	138	110	0.94	84	33.2	0.0976364	11.4255	0.127857	0.323494	0.0825455	9.65957	0.108095	0.273494	0.0293636	3.43617	0.0384524	0.0972892	0.181818	21.2766	0.238095	0.60241	1.63768	8.41667	106	36	1	0	0	0	0	1	0	1	0	0	0	0
360	1	53	169	80	28.0102	12.02	10.44	2.23	8.9	7.1	66	23	21	142	0.83	108	38.3	0.0846479	14.4819	0.111296	0.313838	0.0735211	12.5783	0.0966667	0.272585	0.0157042	2.68675	0.0206481	0.0582245	0.0626761	10.7229	0.0824074	0.232376	1.09524	7.75	160	16	1	0	0	0	0	1	1	1	0	0	0	0
361	1	44	172	65	21.9713	18.19	15.8	3.01	11.81	5	91.1	67	116	138	1.53	151	43	0.131812	11.8889	0.120464	0.423023	0.114493	10.3268	0.104636	0.367442	0.0218116	1.96732	0.0199338	0.07	0.0855797	7.71895	0.0782119	0.274651	0.577586	4.45833	43	15	0	0	0	0	0	0	1	1	0	0	0	0
362	0	60	160	62.5	24.4141	12.28	10.94	1.91	8.41	6.4	68.7	21	30	120	1.01	280	39.1	0.102333	12.1584	0.0438571	0.314066	0.0911667	10.8317	0.0390714	0.279795	0.0159167	1.89109	0.00682143	0.0488491	0.0700833	8.32673	0.0300357	0.21509	0.7	3.41667	80	11	1	0	0	0	0	1	0	1	0	0	0	0
363	1	50	172	79	26.7036	11.58	10.71	2.84	15.82	2.9	103	114	45	128	0.37	156	41.8	0.0904688	31.2973	0.0742308	0.277033	0.0836719	28.9459	0.0686538	0.25622	0.0221875	7.67568	0.0182051	0.0679426	0.123594	42.7568	0.10141	0.378469	2.53333	4	43	11	1	0	0	0	0	0	1	0	0	0	0	0
364	1	62	172	75	25.3515	11.41	10.67	1.33	7.8	5.8	73	37	26	139	0.44	178	40	0.0820863	25.9318	0.0641011	0.28525	0.0767626	24.25	0.0599438	0.26675	0.00956835	3.02273	0.00747191	0.03325	0.0561151	17.7273	0.0438202	0.195	1.42308	1.625	21	11	0	0	0	0	0	0	1	1	0	0	0	0
365	1	48	169	62.5	21.883	11.07	10.28	1.24	7	4.1	50	17	13	142	0.51	172	40	0.0779577	21.7059	0.0643605	0.27675	0.0723944	20.1569	0.0597674	0.257	0.00873239	2.43137	0.0072093	0.031	0.0492958	13.7255	0.0406977	0.175	1.30769	1.58333	14	11	1	0	0	0	0	1	1	1	0	0	0	0
366	1	64	160	76	29.6875	13.11	11.41	0.6	20	6.3	157	198	142	144	0.85	125	34.4	0.0910417	15.4235	0.10488	0.381105	0.0792361	13.4235	0.09128	0.331686	0.00416667	0.705882	0.0048	0.0174419	0.138889	23.5294	0.16	0.581395	1.39437	4	96	4	1	0	0	0	0	0	1	1	0	0	0	0
367	0	26	173	75	25.0593	12.59	11.49	2.67	4.12	5.4	64	17	12	127	0.71	195	39	0.0991339	17.7324	0.0645641	0.322821	0.0904724	16.1831	0.0589231	0.294615	0.0210236	3.76056	0.0136923	0.0684615	0.0324409	5.80282	0.0211282	0.105641	1.41667	1.5	19	11	0	0	0	0	0	1	0	1	1	0	0	0
368	1	46	175	78	25.4694	13.07	12.1	2.39	20	6.2	70	25	10	137	0.54	143	41.4	0.0954015	24.2037	0.0913986	0.3157	0.0883212	22.4074	0.0846154	0.292271	0.0174453	4.42593	0.0167133	0.0577295	0.145985	37.037	0.13986	0.483092	2.5	1.66667	21	8	1	0	0	0	0	1	0	1	0	0	0	0
369	1	53	168	80	28.3447	10.7	9.78	0.6	20	6.5	99	82	44	148	0.48	123	42.2	0.0722973	22.2917	0.0869919	0.253555	0.0660811	20.375	0.0795122	0.231754	0.00405405	1.25	0.00487805	0.014218	0.135135	41.6667	0.162602	0.473934	1.86364	3	46	13	1	0	0	0	0	0	1	1	0	0	0	0
370	1	58	173	86	28.7347	14.37	12.65	3.48	20	7.9	139	370	325	128	0.82	120	37.5	0.112266	17.5244	0.11975	0.3832	0.0988281	15.4268	0.105417	0.337333	0.0271875	4.2439	0.029	0.0928	0.15625	24.3902	0.166667	0.533333	1.13846	10	203	43	1	0	0	0	0	0	0	1	0	0	1	0
371	1	67	175	65	21.2245	10.44	9.4	2.34	10.3	4.9	121	30	30	140	0.35	112	39.4	0.0745714	29.8286	0.0932143	0.264975	0.0671429	26.8571	0.0839286	0.238579	0.0167143	6.68571	0.0208929	0.0593909	0.0735714	29.4286	0.0919643	0.261421	1	4.625	32	15	1	0	1	0	0	1	1	0	0	0	0	0
372	1	31	183	69	20.6038	17.96	16.3	4.03	10.45	3.7	46	108	74	129	0.48	151	37.9	0.139225	37.4167	0.11894	0.473879	0.126357	33.9583	0.107947	0.430079	0.0312403	8.39583	0.0266887	0.106332	0.0810078	21.7708	0.0692053	0.275726	1.45946	4.5	64	32	0	0	0	0	0	0	1	1	1	0	0	0
373	1	61	170	68	23.5294	13.03	10.59	2.01	14.64	6.8	164	25	21	123	0.84	165	38.6	0.105935	15.5119	0.0789697	0.337565	0.0860976	12.6071	0.0641818	0.274352	0.0163415	2.39286	0.0121818	0.0520725	0.119024	17.4286	0.0887273	0.379275	1.19048	4	24	15	1	1	0	0	0	1	0	1	1	0	0	0
374	1	58	160	78	30.4687	23.04	20.25	1.77	20	8.1	211	723	529	144	1.27	101	38.9	0.16	18.1417	0.228119	0.592288	0.140625	15.9449	0.200495	0.520566	0.0122917	1.3937	0.0175248	0.0455013	0.138889	15.748	0.19802	0.514139	1.36673	5.04167	51	17	1	0	0	0	0	0	1	1	1	0	0	0
375	1	66	165	58	21.3039	7.39	7.64	2.85	12.38	5.2	70	19	11	116	0.68	282	41.4	0.0637069	10.8676	0.0262057	0.178502	0.0658621	11.2353	0.0270922	0.184541	0.024569	4.19118	0.0101064	0.0688406	0.106724	18.2059	0.0439007	0.299034	1.72727	1.54167	12	20	1	0	0	0	0	1	0	1	0	0	0	0
376	1	63	178	65	20.5151	10.37	9.19	3.88	11.5	5	82	22	6	142	0.45	198	37.6	0.0730282	23.0444	0.0523737	0.275798	0.0647183	20.4222	0.0464141	0.244415	0.0273239	8.62222	0.019596	0.103191	0.0809859	25.5556	0.0580808	0.305851	3.66667	1.75	22	17	0	1	0	0	0	1	0	1	0	0	0	0
377	1	46	165	85	31.2213	11.51	9.24	3.54	4.56	4.9	75	31	31	139	1.46	238	41.1	0.0828058	7.88356	0.0483613	0.280049	0.0664748	6.32877	0.0388235	0.224818	0.0254676	2.42466	0.0148739	0.0861314	0.0328058	3.12329	0.0191597	0.110949	1	2.66667	40	12	1	0	0	0	0	0	0	0	0	0	0	0
378	0	71	153	50	21.3593	20.32	18.45	2.89	6.5	8.8	105	19	14	117	1.02	239	39.7	0.173675	19.9216	0.0850209	0.511839	0.157692	18.0882	0.0771967	0.464736	0.0247009	2.83333	0.0120921	0.072796	0.0555556	6.37255	0.0271967	0.163728	1.35714	5.125	82	18	0	0	0	1	0	1	0	1	0	0	0	0
379	0	69	157	50	20.2848	9.36	8.53	1.95	7.8	5.7	79	98	86	107	0.38	126	31.2	0.0874766	24.6316	0.0742857	0.3	0.0797196	22.4474	0.0676984	0.273397	0.0182243	5.13158	0.0154762	0.0625	0.0728972	20.5263	0.0619048	0.25	1.13953	25	58	25	0	0	0	1	1	1	0	1	1	0	0	0
380	1	53	175	80	26.1224	14.65	13.02	1.88	20	10.6	135	19	26	152	0.81	142	36	0.0963816	18.0864	0.103169	0.406944	0.0856579	16.0741	0.0916901	0.361667	0.0123684	2.32099	0.0132394	0.0522222	0.131579	24.6914	0.140845	0.555556	0.730769	3	51	33	1	0	0	1	0	1	1	1	0	0	0	0
381	1	40	178	110	34.7178	9.94	7.33	3.6	0.53	8.3	135	19	27	136	1.51	369	38.6	0.0730882	6.58278	0.0269377	0.257513	0.0538971	4.8543	0.0198645	0.189896	0.0264706	2.38411	0.0097561	0.0932642	0.00389706	0.350993	0.00143631	0.0137306	0.703704	1.75	23	21	1	0	0	0	0	1	0	1	0	0	0	0
382	1	57	170	68	23.5294	13.11	11.9	1.54	17	6.4	80	26	17	134	0.53	118	39.3	0.0978358	24.7358	0.111102	0.333588	0.088806	22.4528	0.100847	0.302799	0.0114925	2.90566	0.0130508	0.0391858	0.126866	32.0755	0.144068	0.43257	1.52941	13.5	160	26	1	0	0	0	0	1	0	1	0	0	0	0
383	1	58	170	62	21.4533	12.33	10.01	1.63	0.8	3.4	58	26	18	141	1.65	148	38.4	0.0874468	7.47273	0.0833108	0.321094	0.0709929	6.06667	0.0676351	0.260677	0.0115603	0.987879	0.0110135	0.0424479	0.00567376	0.484848	0.00540541	0.0208333	1.44444	2.25	22	10	1	0	0	0	0	0	0	1	1	0	0	0
384	0	68	166	66	23.9512	10.44	9.4	2.99	20	6	74	25	13	110	9.4	145	37.8	0.0949091	1.11064	0.072	0.27619	0.0854545	1	0.0648276	0.248677	0.0271818	0.318085	0.0206207	0.0791005	0.181818	2.12766	0.137931	0.529101	1.92308	1.16667	19	10	0	0	0	0	0	1	0	1	0	0	0	0
385	1	62	168	85	30.1162	11.93	8.51	2.59	15.25	4.3	56	24	22	141	1.6	188	41.4	0.0846099	7.45625	0.0634574	0.288164	0.0603546	5.31875	0.045266	0.205556	0.0183688	1.61875	0.0137766	0.0625604	0.108156	9.53125	0.081117	0.368357	1.09091	6.45833	61	16	1	0	0	0	0	0	1	1	0	0	0	0
386	1	65	166	65	23.5883	15.93	15.1	1.91	3.9	7.8	83	26	24	146	0.3	147	39	0.10911	53.1	0.108367	0.408462	0.103425	50.3333	0.102721	0.387179	0.0130822	6.36667	0.0129932	0.0489744	0.0267123	13	0.0265306	0.1	1.08333	2.625	18	17	0	0	0	0	0	1	1	1	0	0	0	0
387	1	44	175	80	26.1224	10.34	9.48	2.31	3.2	5.8	78	25	21	163	0.52	162	38.3	0.0634356	19.8846	0.0638272	0.269974	0.0581595	18.2308	0.0585185	0.24752	0.0141718	4.44231	0.0142593	0.0603133	0.0196319	6.15385	0.0197531	0.0835509	1.19048	1.875	16	11	0	0	0	0	0	1	0	1	0	0	0	0
388	1	34	180	100	30.8642	18.34	16.55	3.89	2.66	5.2	82	15	17	142	0.89	166	39.5	0.129155	20.6067	0.110482	0.464304	0.116549	18.5955	0.0996988	0.418987	0.0273944	4.37079	0.0234337	0.098481	0.0187324	2.98876	0.0160241	0.0673418	0.882353	1.5	14	12	1	0	0	0	0	0	1	0	0	0	0	0
389	0	55	167	70	25.0995	11.28	9.92	2	20	5.7	85	25	15	127	0.97	147	39.5	0.0888189	11.6289	0.0767347	0.28557	0.0781102	10.2268	0.067483	0.251139	0.015748	2.06186	0.0136054	0.0506329	0.15748	20.6186	0.136054	0.506329	1.66667	1.33333	15	26	0	0	0	0	0	1	0	1	1	0	0	0
390	1	34	173	84	28.0664	18.88	16.56	2.79	0.6	5.1	127	19	11	178	1.53	238	43.6	0.106067	12.3399	0.0793277	0.433028	0.0930337	10.8235	0.0695798	0.379817	0.0156742	1.82353	0.0117227	0.0639908	0.00337079	0.392157	0.00252101	0.0137615	1.72727	3	20	11	1	0	0	0	0	0	0	0	0	0	0	0
391	1	54	170	80	27.6817	10.54	9.72	3.17	0.6	8.8	74	16	26	140	0.42	163	40.7	0.0752857	25.0952	0.0646626	0.258968	0.0694286	23.1429	0.0596319	0.238821	0.0226429	7.54762	0.0194479	0.077887	0.00428571	1.42857	0.00368098	0.014742	0.615385	2.58333	16	11	1	0	0	0	0	0	0	1	0	0	0	0
392	0	49	160	72	28.125	12.83	10.87	2.87	6.65	5.1	66	22	23	99	1.4	240	40.5	0.129596	9.16429	0.0534583	0.31679	0.109798	7.76429	0.0452917	0.268395	0.0289899	2.05	0.0119583	0.0708642	0.0671717	4.75	0.0277083	0.164198	0.956522	3.58333	18	15	1	0	0	0	0	1	0	0	0	0	0	0
393	1	52	173	73	24.3911	11.33	10.22	1.82	20	7.8	101	32	15	132	0.73	160	41.7	0.0858333	15.5205	0.0708125	0.271703	0.0774242	14	0.063875	0.245084	0.0137879	2.49315	0.011375	0.0436451	0.151515	27.3973	0.125	0.479616	2.13333	2.4375	11	19	1	0	0	0	0	0	1	1	0	0	0	0
394	0	72	160	55	21.4844	19.8	16.89	2.15	13.73	7.8	79	202	186	127	1.96	270	37.4	0.155906	10.102	0.0733333	0.529412	0.132992	8.61735	0.0625556	0.451604	0.0169291	1.09694	0.00796296	0.0574866	0.10811	7.0051	0.0508519	0.367112	1.08602	1	5	1	1	0	1	1	0	1	0	1	0	0	0	0
395	0	76	158	55	22.0317	17.59	15.64	2.74	4.9	10.8	142	187	108	131	1.23	203	35.2	0.134275	14.3008	0.0866502	0.499716	0.119389	12.7154	0.0770443	0.444318	0.020916	2.22764	0.0134975	0.0778409	0.0374046	3.98374	0.0241379	0.139205	1.73148	4.25	78	31	1	0	1	1	0	1	0	0	0	0	0	0
396	1	39	180	71	21.9136	15.37	13.73	1.71	6.1	6.5	47	27	26	154	0.99	203	44.7	0.0998052	15.5253	0.0757143	0.343848	0.0891558	13.8687	0.0676355	0.307159	0.0111039	1.72727	0.00842365	0.038255	0.0396104	6.16162	0.0300493	0.136465	1.03846	2.16667	25	26	0	0	0	0	0	0	1	1	1	0	0	0
397	1	60	172	82	27.7177		8.78	1.11	20	10.2	179	74	29	145	0.89	213	39.2	0	0	0	0	0.0605517	9.86517	0.0412207	0.22398	0.00765517	1.24719	0.00521127	0.0283163	0.137931	22.4719	0.0938967	0.510204	2.55172	5.20833	84	12	1	0	0	0	0	0	1	1	0	0	0	0
398	0	66	158	50	20.0288	10.21	9.06	3.72	6.5	5.4	34	18	13	99	0.79	141	39.4	0.103131	12.9241	0.0724113	0.259137	0.0915152	11.4684	0.0642553	0.229949	0.0375758	4.70886	0.026383	0.0944162	0.0656566	8.22785	0.0460993	0.164975	1.38462	10.7917	41	22	1	0	0	0	0	1	0	1	0	0	0	0
399	1	69	180	75	23.1481	15.62	14.19	1.5	4.2	10	140	47	56	147	1.02	174	41.4	0.106259	15.3137	0.0897701	0.377295	0.0965306	13.9118	0.0815517	0.342754	0.0102041	1.47059	0.00862069	0.0362319	0.0285714	4.11765	0.0241379	0.101449	0.839286	2.125	24	17	0	0	0	0	0	1	0	1	0	0	0	0
400	1	66	160	65	25.3906	12.4	11.14	2.94	1.5	6.3	112	23	13	140	0.7	150	39.9	0.0885714	17.7143	0.0826667	0.310777	0.0795714	15.9143	0.0742667	0.279198	0.021	4.2	0.0196	0.0736842	0.0107143	2.14286	0.01	0.037594	1.76923	6.375	81	13	1	0	0	0	0	0	0	0	0	0	0	0
401	1	43	170	73.5	25.4325	11.15	9.77	2.89	1.5	5.7	80	23	36	133	0.89	227	42.4	0.0838346	12.5281	0.0491189	0.262972	0.0734586	10.9775	0.0430396	0.230425	0.0217293	3.24719	0.0127313	0.0681604	0.0112782	1.68539	0.00660793	0.0353774	0.638889	1.83333	20	18	1	0	0	0	0	1	0	0	0	0	0	0
402	1	47	160	52	20.3125	5.66	3.26	2.38	5.6	6.4	95	17	11	134	1.77	216	49.5	0.0422388	3.19774	0.0262037	0.114343	0.0243284	1.84181	0.0150926	0.0658586	0.0177612	1.34463	0.0110185	0.0480808	0.041791	3.16384	0.0259259	0.113131	1.54545	3.83333	66	27	1	0	0	0	0	1	0	1	0	0	0	0
403	1	32	178	105	33.1398	7.88	5.57	6.34	5.7	5.3	55	14	39	135	1.58	390	44	0.0583704	4.98734	0.0202051	0.179091	0.0412593	3.52532	0.0142821	0.126591	0.046963	4.01266	0.0162564	0.144091	0.0422222	3.60759	0.0146154	0.129545	0.358974	5.20833	49	28	1	0	0	0	0	1	0	1	0	0	0	0
404	1	64	172	57	19.2672	9.1	7.41	7.9	4.7	7	102	24	52	125	0.97	341	37.4	0.0728	9.38144	0.0266862	0.243316	0.05928	7.63918	0.0217302	0.198128	0.0632	8.14433	0.0231672	0.21123	0.0376	4.84536	0.013783	0.125668	0.461538	2.08333	20	23	1	0	0	0	0	1	1	1	0	0	0	0
405	0	60	160	75	29.2969	14.72	13.88	3	20	5.7	78	20	15	154	0.34	199	41.4	0.0955844	43.2941	0.0739698	0.355556	0.0901299	40.8235	0.0697487	0.335266	0.0194805	8.82353	0.0150754	0.0724638	0.12987	58.8235	0.100503	0.483092	1.33333	5.41667	130	6	1	0	0	0	0	1	0	1	0	0	0	0
406	1	51	169	70	24.5089	18.17	16.42	1.33	6.8	7	163	141	95	149	0.79	180	39.4	0.121946	23	0.100944	0.461168	0.110201	20.7848	0.0912222	0.416751	0.00892617	1.68354	0.00738889	0.0337563	0.0456376	8.60759	0.0377778	0.172589	1.48421	5.95833	110	18	1	0	0	0	0	0	0	1	0	0	0	0
407	1	30	166	65	23.5883	16.42	14.59	4.08	6.1	5.5	54	14	11	148	0.99	321	36.7	0.110946	16.5859	0.0511526	0.447411	0.0985811	14.7374	0.0454517	0.397548	0.0275676	4.12121	0.0127103	0.111172	0.0412162	6.16162	0.0190031	0.166213	1.27273	2.25	25	6	0	0	0	0	0	0	0	1	1	0	0	0
408	0	53	168	87.5	31.002	17.35	16.15	1.77	20	9.2	142	29	28	150	0.43	176	43	0.115667	40.3488	0.0985795	0.403488	0.107667	37.5581	0.0917614	0.375581	0.0118	4.11628	0.0100568	0.0411628	0.133333	46.5116	0.113636	0.465116	1.03571	2.33333	28	10	1	0	0	0	0	1	0	1	0	0	0	0
409	1	55	173	75	25.0593	7.55	6.9	2.75	6.66	5.3	46	23	13	126	0.46	186	40.5	0.0599206	16.413	0.0405914	0.18642	0.0547619	15	0.0370968	0.17037	0.0218254	5.97826	0.0147849	0.0679012	0.0528571	14.4783	0.0358065	0.164444	1.76923	6.875	70	25	0	0	0	0	0	0	1	0	0	0	0	0
410	0	43	175	85	27.7551	13.04	11.89	2.32	13.33	5.3	74	49	74	147	0.61	210	44.1	0.0887075	21.377	0.0620952	0.295692	0.0808844	19.4918	0.056619	0.269615	0.0157823	3.80328	0.0110476	0.0526077	0.0906803	21.8525	0.0634762	0.302268	0.662162	5.5	36	21	0	0	0	0	0	1	0	1	1	0	0	0
411	1	45	160	60	23.4375	11.9	9.38	5.86	2.21	5.3	50	51	45	138	1.83	313	37.7	0.0862319	6.50273	0.0380192	0.31565	0.067971	5.12568	0.0299681	0.248806	0.0424638	3.20219	0.018722	0.155438	0.0160145	1.20765	0.0070607	0.0586207	1.13333	4.5	60	14	0	0	0	0	0	0	0	1	0	0	0	0
412	0	41	175	65	21.2245	16.23	14.4	4.4	2.37	4.3	88	26	37	123	0.94	367	34.2	0.131951	17.266	0.0442234	0.474561	0.117073	15.3191	0.0392371	0.421053	0.0357724	4.68085	0.0119891	0.128655	0.0192683	2.52128	0.00645777	0.0692982	0.702703	1.54167	12	14	1	0	0	0	0	1	0	1	0	0	0	0
413	0	58	167	55	19.721	9.55	8.78	3.18	2.9	6.2	70	44	17	118	0.32	119	44.9	0.0809322	29.8438	0.0802521	0.212695	0.0744068	27.4375	0.0737815	0.195546	0.0269492	9.9375	0.0267227	0.0708241	0.0245763	9.0625	0.0243697	0.064588	2.58824	1.625	15	10	0	0	0	0	0	1	0	1	1	0	0	0
414	1	50	160	65	25.3906	17.52	16.21	1.55	20	7.2	79	41	62	127	0.81	187	37.8	0.137953	21.6296	0.0936898	0.463492	0.127638	20.0123	0.0866845	0.428836	0.0122047	1.91358	0.00828877	0.0410053	0.15748	24.6914	0.106952	0.529101	0.66129	1	6	12	0	0	0	0	0	0	1	1	0	0	0	0
415	1	68	172	73	24.6755	4.44	2.21	3.85	0.38	7.4	90	27	20	124	1.65	240	39.9	0.0358065	2.69091	0.0185	0.111278	0.0178226	1.33939	0.00920833	0.0553885	0.0310484	2.33333	0.0160417	0.0964912	0.00306452	0.230303	0.00158333	0.00952381	1.35	2	24	26	1	0	1	0	0	0	0	0	0	0	0	0
416	1	44	183	96.5	28.8154	10.35	7.82	1.79	4.5	8.5	103	18	14	133	1.54	129	35.3	0.0778195	6.72078	0.0802326	0.293201	0.058797	5.07792	0.0606202	0.22153	0.0134586	1.16234	0.013876	0.0507082	0.0338346	2.92208	0.0348837	0.127479	1.28571	4	70	16	0	0	0	0	0	1	0	1	0	1	0	0
417	1	64	170	70	24.2215	7.76	5.77	3.17	0.4	3.1	63.7	20	37	144	1.12	223	54	0.0538889	6.92857	0.0347982	0.143704	0.0400694	5.15179	0.0258744	0.106852	0.0220139	2.83036	0.0142152	0.0587037	0.00277778	0.357143	0.00179372	0.00740741	0.540541	2	14	9	1	0	0	0	0	1	0	0	0	0	0	0
418	1	75	167	67	24.0238	5.45	4.39	2.9	4.77	8	80.6	20	21	147	0.87	140	34.1	0.0370748	6.26437	0.0389286	0.159824	0.0298639	5.04598	0.0313571	0.128739	0.0197279	3.33333	0.0207143	0.085044	0.032449	5.48276	0.0340714	0.139883	0.952381	2	15	15	1	1	1	1	0	1	0	1	0	0	0	0
419	1	44	174	75	24.7721	18.13	15.48	1.74	3.1	6.1	108.4	23	32	132	0.87	161	31.6	0.137348	20.8391	0.112609	0.573734	0.117273	17.7931	0.0961491	0.489873	0.0131818	2	0.0108075	0.0550633	0.0234848	3.56322	0.0192547	0.0981013	0.71875	1	400	16	0	0	0	0	0	1	0	0	0	0	0	0
420	1	35	180	116	35.8025	7.09	5.99	3.26	0.22	5.8	82	19	22	168	0.97	224	45.6	0.0422024	7.30928	0.0316518	0.155482	0.0356548	6.17526	0.0267411	0.13136	0.0194048	3.36082	0.0145536	0.0714912	0.00130952	0.226804	0.000982143	0.00482456	0.863636	2	36	16	1	0	0	0	0	0	0	0	0	0	0	0
421	0	58	169	70	24.5089	8.75	6.79	6.43	9.3	4.2	44	23	25	121	0.93	294	32.6	0.072314	9.4086	0.0297619	0.268405	0.0561157	7.30108	0.0230952	0.208282	0.0531405	6.91398	0.0218707	0.197239	0.0768595	10	0.0316327	0.285276	0.92	3	48	19	0	0	0	0	0	0	1	1	0	0	0	0
422	0	36	170	85	29.4118	12.83	10.02	9.37	6.62	6.8	112.9	158	76	146	0.89	223	35	0.0878767	14.4157	0.0575336	0.366571	0.0686301	11.2584	0.0449327	0.286286	0.0641781	10.5281	0.0420179	0.267714	0.0453425	7.4382	0.0296861	0.189143	2.07895	25	97	25	1	0	0	0	0	1	1	1	0	0	0	0
423	1	54	178	81	25.565	12.92	8.88	2.37	16.72	8.2	98	31	25	131	2.53	218	36.9	0.098626	5.10672	0.0592661	0.350136	0.0677863	3.50988	0.0407339	0.24065	0.0180916	0.936759	0.0108716	0.0642276	0.127634	6.6087	0.0766972	0.453117	1.24	4	65	22	1	0	0	0	1	1	0	1	1	0	0	0
424	0	31	177	80	25.5354	10.09	7.84	5.45	2.13	1.6	35	16	10	120	1.53	240	31.3	0.0840833	6.59477	0.0420417	0.322364	0.0653333	5.12418	0.0326667	0.250479	0.0454167	3.56209	0.0227083	0.174121	0.01775	1.39216	0.008875	0.0680511	1.6	3	31	11	0	0	0	0	0	0	1	1	1	0	0	0
425	1	55	166	68	24.677	9.42	7.12	7.07	6.56	4.1	67.7	46	79	116	1.08	305	27.1	0.0812069	8.72222	0.0308852	0.347601	0.0613793	6.59259	0.0233443	0.262731	0.0609483	6.5463	0.0231803	0.260886	0.0565517	6.07407	0.0215082	0.242066	0.582278	3	29	26	0	0	0	0	0	0	1	1	0	0	0	0
426	1	55	167	83	29.7608	12.76	10.93	4.68	20	7.7	130	89	33	114	0.89	186	33.6	0.11193	14.3371	0.0686022	0.379762	0.0958772	12.2809	0.0587634	0.325298	0.0410526	5.25843	0.0251613	0.139286	0.175439	22.4719	0.107527	0.595238	2.69697	5	41	13	1	0	1	0	0	1	0	1	0	0	0	0
427	0	68	175	79	25.7959	8.97	7.63	2.18	20	4.9	58	201	166	108	0.86	164	35.8	0.0830556	10.4302	0.0546951	0.250559	0.0706481	8.87209	0.0465244	0.213128	0.0201852	2.53488	0.0132927	0.0608939	0.185185	23.2558	0.121951	0.558659	1.21084	4	63	20	1	0	0	0	0	0	0	1	0	0	0	0
428	1	55	184	100	29.5369	9.61	8.59	2.28	20	6.5	63.6	31	12	139	0.53	149	36.3	0.0691367	18.1321	0.0644966	0.264738	0.0617986	16.2075	0.057651	0.236639	0.0164029	4.30189	0.015302	0.0628099	0.143885	37.7358	0.134228	0.550964	2.58333	3	57	10	1	0	0	0	0	1	1	1	0	0	0	0
429	0	57	175	75	24.4898	8.21	6.69	3.18	20	4.7	41.4	33	52	127	1.05	187	37	0.0646457	7.81905	0.0439037	0.221892	0.0526772	6.37143	0.0357754	0.180811	0.0250394	3.02857	0.0170053	0.0859459	0.15748	19.0476	0.106952	0.540541	0.634615	39	264	39	1	0	0	0	0	0	0	0	0	0	0	0
430	1	51	164	66	24.539	19.54	17.53	1.5	18.7	7.2	147	45	57	163	0.8	217	40.3	0.119877	24.425	0.0900461	0.484864	0.107546	21.9125	0.0807834	0.434988	0.00920245	1.875	0.00691244	0.0372208	0.114724	23.375	0.0861751	0.46402	0.789474	47	480	51	1	0	0	0	0	0	0	1	1	0	0	0
431	0	57	165	81	29.7521	12.56	10.53	2.45	17.47	5.3	74	15	25	134	1.02	198	40.2	0.0937313	12.3137	0.0634343	0.312438	0.0785821	10.3235	0.0531818	0.26194	0.0182836	2.40196	0.0123737	0.0609453	0.130373	17.1275	0.0882323	0.434577	0.6	11	216	14	1	0	0	0	0	0	0	1	0	0	0	0
432	1	61	173	77	25.7276	20.97	19.21	0.75	20	7.2	110.2	91	69	145	0.71	105	40.1	0.144621	29.5352	0.199714	0.522943	0.132483	27.0563	0.182952	0.479052	0.00517241	1.05634	0.00714286	0.0187032	0.137931	28.169	0.190476	0.498753	1.31884	8	480	20	0	0	0	0	0	0	1	1	0	0	0	0
433	1	39	163	85	31.9922	16.45	13.95	2.69	8.49	5.2	63	21	27	144	1.46	261	46.1	0.114236	11.2671	0.0630268	0.356833	0.096875	9.55479	0.0534483	0.302603	0.0186806	1.84247	0.0103065	0.0583514	0.0589583	5.81507	0.0325287	0.184165	0.777778	4	37	13	1	0	0	0	0	1	1	0	0	0	0	0
434	1	40	178	70	22.0932	13.73	12.45	1.57	1.32	5.7	113	22	24	129	0.81	176	40.5	0.106434	16.9506	0.0780114	0.339012	0.0965116	15.3704	0.0707386	0.307407	0.0121705	1.93827	0.00892045	0.0387654	0.0102326	1.62963	0.0075	0.0325926	0.916667	3	41	12	0	0	0	0	0	0	0	1	0	0	0	0
435	0	57	170	81	28.0277	12.25	10.54	4.87	12.52	7	77	69	44	138	1	192	47	0.0887681	12.25	0.0638021	0.260638	0.0763768	10.54	0.0548958	0.224255	0.0352899	4.87	0.0253646	0.103617	0.0907246	12.52	0.0652083	0.266383	1.56818	3	22	19	0	0	0	0	0	0	0	1	0	0	0	0
436	1	67	156	49	20.1348	13.33	10	1.51	20	9.4	69.3	29	36	123	2.68	193	31.7	0.108374	4.97388	0.0690674	0.420505	0.0813008	3.73134	0.0518135	0.315457	0.0122764	0.563433	0.00782383	0.0476341	0.162602	7.46269	0.103627	0.630915	0.805556	5	72	15	0	0	0	0	0	1	1	1	0	0	0	0
437	1	51	178	74	23.3556	11.55	10.64	1.8	20	8.2	7.6	59	34	138	0.54	164	38.7	0.0836957	21.3889	0.0704268	0.29845	0.0771014	19.7037	0.064878	0.274935	0.0130435	3.33333	0.0109756	0.0465116	0.144928	37.037	0.121951	0.516796	1.73529	13	90	27	1	0	0	0	0	0	0	1	0	0	0	0
438	0	64	158	64	25.6369	12.75	10	4.04	13.77	3.2	37.9	18	20	101	1.33	175	28.7	0.126238	9.58647	0.0728571	0.444251	0.0990099	7.5188	0.0571429	0.348432	0.04	3.03759	0.0230857	0.140767	0.136337	10.3534	0.0786857	0.479791	0.9	4	62	15	1	0	0	0	0	0	0	0	0	0	0	0
439	1	69	168	72	25.5102	11.45	9.2	0.76	20	5.3	77	19	10	115	0.93	150	35.3	0.0995652	12.3118	0.0763333	0.324363	0.08	9.89247	0.0613333	0.260623	0.0066087	0.817204	0.00506667	0.0215297	0.173913	21.5054	0.133333	0.566572	1.9	23	480	23	0	0	0	0	0	0	0	1	0	0	0	0
440	1	58	158	51	20.4294	9.02	6	5.51	2.75	4.6	77	8	15	110	6	379	28.7	0.082	1.50333	0.0237995	0.314286	0.0545455	1	0.0158311	0.209059	0.0500909	0.918333	0.0145383	0.191986	0.025	0.458333	0.00725594	0.0958188	0.533333	2	27	7	0	0	0	0	0	0	0	1	0	0	0	0
441	0	52	176	94	30.3461	8.06	5.89	2.83	1.74	4.7	44	20	21	130	1.3	232	32.4	0.062	6.2	0.0347414	0.248765	0.0453077	4.53077	0.0253879	0.18179	0.0217692	2.17692	0.0121983	0.0873457	0.0133846	1.33846	0.0075	0.0537037	0.952381	2	29	15	1	0	0	0	0	0	0	1	1	0	0	0
442	1	39	180	74	22.8395	12.07	10.66	1.78	10.49	5.6	67.2	35	21	137	0.83	166	29.9	0.0881022	14.5422	0.0727108	0.403679	0.0778102	12.8434	0.0642169	0.356522	0.0129927	2.14458	0.0107229	0.0595318	0.0765693	12.6386	0.0631928	0.350836	1.66667	4	67	9	0	0	0	0	0	1	1	1	1	0	0	0
443	1	56	167	78	27.968	21.92	20.47	2.71	20	10.2	118.1	50	22	154	0.84	302	37.1	0.142338	26.0952	0.0725828	0.590836	0.132922	24.369	0.0677815	0.551752	0.0175974	3.22619	0.00897351	0.0730458	0.12987	23.8095	0.0662252	0.539084	2.27273	3	34	8	0	0	0	0	0	0	1	1	0	0	0	0
444	1	48	157	70	28.3987	10.65	8.54	3.27	3.72	5.4	57.3	21	38	126	1.06	198	34.2	0.0845238	10.0472	0.0537879	0.311404	0.0677778	8.0566	0.0431313	0.249708	0.0259524	3.08491	0.0165152	0.095614	0.0295238	3.50943	0.0187879	0.108772	0.552632	6	62	17	1	0	0	1	0	1	0	0	0	0	0	0
445	1	61	170	71	24.5675	12.78	10.17	7.17	8.55	23.1	188.6	28	35	107	0.93	275	28.6	0.119439	13.7419	0.0464727	0.446853	0.0950467	10.9355	0.0369818	0.355594	0.0670093	7.70968	0.0260727	0.250699	0.0799065	9.19355	0.0310909	0.298951	0.8	4	29	16	1	0	0	0	0	1	1	0	0	0	0	0
446	1	49	157	53	21.5019	12.62	9.93	2.42	12.17	7.7	71.8	82	83	88	1.1	79	37.3	0.143409	11.4727	0.159747	0.338338	0.112841	9.02727	0.125696	0.26622	0.0275	2.2	0.0306329	0.0648794	0.138295	11.0636	0.154051	0.326273	0.987952	8	192	8	1	0	0	0	1	0	1	1	0	0	0	0
447	1	47	172	75	25.3515	9.91	7.46	3.28	0.64	7	89.8	20	26	124	1.63	181	35.8	0.0799194	6.07975	0.0547514	0.276816	0.0601613	4.57669	0.0412155	0.20838	0.0264516	2.01227	0.0181215	0.0916201	0.00516129	0.392638	0.00353591	0.0178771	0.769231	4	24	16	0	0	0	0	0	1	0	0	0	0	0	0
448	0	64	173	79	26.3958	13.2	12.21	2.84	17.5	34.7	583	1485	893	79	0.4	103	31.2	0.167089	33	0.128155	0.423077	0.154557	30.525	0.118544	0.391346	0.0359494	7.1	0.0275728	0.0910256	0.221519	43.75	0.169903	0.560897	1.66293	20	480	20	0	0	0	0	0	0	0	1	1	0	0	0
449	1	55	176	89	28.7319	13.74	10.91	7.96	3.18	6.9	68	68	161	142	1.4	385	31.2	0.0967606	9.81429	0.0356883	0.440385	0.076831	7.79286	0.0283377	0.349679	0.0560563	5.68571	0.0206753	0.255128	0.0223944	2.27143	0.00825974	0.101923	0.42236	2	19	11	1	0	0	0	0	1	0	1	0	0	0	0
450	0	68	168	67	23.7387	9.05	8.54	3.06	10.4	6.6	66.6	49	46	117	0.47	170	34.8	0.0773504	19.2553	0.0532353	0.260057	0.0729915	18.1702	0.0502353	0.245402	0.0261538	6.51064	0.018	0.087931	0.0888889	22.1277	0.0611765	0.298851	1.06522	3	41	11	1	0	0	0	0	0	0	1	0	0	0	0
451	1	59	168	61	21.6128	16.04	13.94	1.01	20	6.4	111.8	53	26	154	1.39	184	35.4	0.104156	11.5396	0.0871739	0.453107	0.0905195	10.0288	0.0757609	0.393785	0.00655844	0.726619	0.00548913	0.0285311	0.12987	14.3885	0.108696	0.564972	2.03846	8	192	8	0	0	0	0	0	1	1	1	1	0	0	0
452	1	73	164	65	24.1672	5.5	4.32	5.22	0.83	4.8	78	20	12	131	0.7	239	31.5	0.0419847	7.85714	0.0230126	0.174603	0.0329771	6.17143	0.0180753	0.137143	0.0398473	7.45714	0.021841	0.165714	0.00633588	1.18571	0.0034728	0.0263492	1.66667	22	480	25	1	0	1	1	0	1	0	0	0	0	0	0
453	0	61	166	84	30.4834	10.23	7.84	7.5	3.46	5.5	69	13	10	88	1.21	383	33.3	0.11625	8.45455	0.0267102	0.307207	0.0890909	6.47934	0.02047	0.235435	0.0852273	6.19835	0.0195822	0.225225	0.0393182	2.8595	0.00903394	0.103904	1.3	2	23	11	1	0	0	0	0	0	0	1	1	0	0	0
454	1	40	164	64	23.7954	8.64	6.88	3.45	11	20.1	802	10	11	70	0.69	150	28.8	0.123429	12.5217	0.0576	0.3	0.0982857	9.97101	0.0458667	0.238889	0.0492857	5	0.023	0.119792	0.157143	15.942	0.0733333	0.381944	0.909091	20	168	27	1	0	0	0	0	1	0	0	0	0	0	0
455	0	53	162	55	20.9572	5.9	4.46	8.69	3.84	4.1	42	12	22	113	0.73	421	29.5	0.0522124	8.08219	0.0140143	0.2	0.039469	6.10959	0.0105938	0.151186	0.0769027	11.9041	0.0206413	0.294576	0.0339823	5.26027	0.00912114	0.130169	0.545455	3	72	3	0	0	0	0	0	0	0	1	1	0	0	0
456	0	45	159	67	26.5021	10.56	8.35	2.17	16.48	5.3	38	22	29	121	1.38	170	31.7	0.0872727	7.65217	0.0621176	0.333123	0.0690083	6.05072	0.0491176	0.263407	0.0179339	1.57246	0.0127647	0.0684543	0.136198	11.942	0.0969412	0.519874	0.758621	8	192	8	1	0	0	0	1	0	0	1	0	0	0	0
457	1	56	163	70	26.3465	14.74	12.29	2.43	20	5.7	79.9	21	25	140	1.11	187	38.2	0.105286	13.2793	0.0788235	0.385864	0.0877857	11.0721	0.0657219	0.321728	0.0173571	2.18919	0.0129947	0.0636126	0.142857	18.018	0.106952	0.52356	0.84	4	60	20	1	0	0	0	0	1	1	1	0	0	0	0
458	0	55	158	53	21.2306	5.71	3.41	2	0.29	5.1	52	14	12	136	1.84	167	41.3	0.0419853	3.10326	0.0341916	0.138257	0.0250735	1.85326	0.0204192	0.0825666	0.0147059	1.08696	0.011976	0.0484262	0.00213235	0.157609	0.00173653	0.00702179	1.16667	2	23	10	0	0	0	0	0	0	0	1	1	0	0	0
459	1	38	163	55	20.7008	15.31	13.7	2.24	18.64	6.6	61.5	48	82	149	0.98	251	37.8	0.102752	15.6224	0.060996	0.405026	0.0919463	13.9796	0.0545817	0.362434	0.0150336	2.28571	0.0089243	0.0592593	0.125101	19.0204	0.0742629	0.493122	0.585366	5	60	26	0	0	0	0	0	1	0	1	1	0	0	0
460	1	50	165	65	23.8751	10.92	8.92	2.93	3.14	6.4	72.7	28	40	130	1.26	193	38.6	0.084	8.66667	0.0565803	0.282902	0.0686154	7.07937	0.0462176	0.231088	0.0225385	2.3254	0.0151813	0.0759067	0.0241538	2.49206	0.0162694	0.0813472	0.7	10	153	43	1	0	0	0	0	1	1	1	0	0	0	0
461	1	54	172	72	24.3375	13.61	11.48	9.53	9.93	15	221.9	79	83	102	0.63	420	28.1	0.133431	21.6032	0.0324048	0.484342	0.112549	18.2222	0.0273333	0.408541	0.0934314	15.127	0.0226905	0.339146	0.0973529	15.7619	0.0236429	0.353381	0.951807	3	48	15	1	0	0	0	0	1	0	1	0	0	0	0
462	1	61	169	72	25.2092	8.42	7.15	2.05	20	7.6	72	20	33	134	0.7	139	39.2	0.0628358	12.0286	0.0605755	0.214796	0.0533582	10.2143	0.0514388	0.182398	0.0152985	2.92857	0.0147482	0.0522959	0.149254	28.5714	0.143885	0.510204	0.606061	4	58	9	0	0	0	0	0	1	0	1	1	0	0	0
463	1	42	174	76	25.1024	9.69	6.96	5.16	1.57	4.1	71.1	21	42	129	1.48	263	27.5	0.0751163	6.5473	0.0368441	0.352364	0.0539535	4.7027	0.0264639	0.253091	0.04	3.48649	0.0196198	0.187636	0.0121705	1.06081	0.00596958	0.0570909	0.5	4	30	13	1	0	0	0	0	1	0	1	1	0	0	0
464	1	67	169	64	22.4082	13.9	11.58	0.6	20	5.2	150	24	22	128	0.87	92	38.9	0.108594	15.977	0.151087	0.357326	0.0904688	13.3103	0.12587	0.297686	0.0046875	0.689655	0.00652174	0.0154242	0.15625	22.9885	0.217391	0.514139	1.09091	3	45	18	1	0	1	0	0	1	0	1	0	0	0	0
465	1	39	175	59	19.2653	14.6	11.38	6.43	1.56	2.3	49	16	23	153	1.64	232	35.8	0.0954248	8.90244	0.062931	0.407821	0.0743791	6.93902	0.0490517	0.317877	0.0420261	3.92073	0.0277155	0.179609	0.0101961	0.95122	0.00672414	0.0435754	0.695652	3	42	14	1	0	0	0	0	1	0	0	0	0	0	0
466	1	55	171	74	25.3069	16.23	14.67	2.04	20	7	110.9	46	51	170	0.8	231	36.7	0.0954706	20.2875	0.0702597	0.442234	0.0862941	18.3375	0.0635065	0.399728	0.012	2.55	0.00883117	0.0555858	0.117647	25	0.0865801	0.544959	0.901961	4	47	14	1	0	0	0	0	1	1	1	0	0	0	0
467	1	60	168	59	20.9042	6.13	4.25	3.97	0.86	13	117	30	37	135	1.3	191	38	0.0454074	4.71538	0.0320942	0.161316	0.0314815	3.26923	0.0222513	0.111842	0.0294074	3.05385	0.0207853	0.104474	0.00637037	0.661538	0.00450262	0.0226316	0.810811	8	117	18	1	0	0	0	0	0	1	1	1	0	0	0
468	1	37	173	69	23.0546	10.24	8.81	3.6	3.59	6.1	174	214	98	154	0.67	190	36.9	0.0664935	15.2836	0.0538947	0.277507	0.0572078	13.1493	0.0463684	0.238753	0.0233766	5.37313	0.0189474	0.097561	0.0233117	5.35821	0.0188947	0.09729	2.18367	7	79	23	1	0	0	0	0	0	1	1	1	0	0	0
469	1	62	176	80	25.8264	8.01	7.08	3.15	1.73	8.3	75	18	9	130	0.73	188	36.9	0.0616154	10.9726	0.0426064	0.217073	0.0544615	9.69863	0.0376596	0.19187	0.0242308	4.31507	0.0167553	0.0853659	0.0133077	2.36986	0.00920213	0.0468835	2	5	58	9	0	0	0	0	1	0	1	0	0	0	0	0
470	1	50	176	94	30.3461	9.63	7.62	1.63	20	6.9	117.1	21	23	164	1.16	198	33.9	0.0587195	8.30172	0.0486364	0.284071	0.0464634	6.56897	0.0384848	0.224779	0.00993902	1.40517	0.00823232	0.0480826	0.121951	17.2414	0.10101	0.589971	0.913043	3	32	9	1	0	0	0	0	1	0	1	0	0	0	0
471	1	52	168	59	20.9042	11.63	10.55	3.04	19.8	5.7	75	104	79	146	0.67	179	41.5	0.0796575	17.3582	0.0649721	0.280241	0.0722603	15.7463	0.0589385	0.254217	0.0208219	4.53731	0.0169832	0.073253	0.135616	29.5522	0.110615	0.477108	1.31646	12	288	12	1	0	1	0	0	1	0	0	0	0	0	0
472	0	67	173	87	29.0688	8.25	6.8	3.27	19.9	9.5	93	65	52	103	0.97	204	35	0.0800971	8.50515	0.0404412	0.235714	0.0660194	7.01031	0.0333333	0.194286	0.0317476	3.37113	0.0160294	0.0934286	0.193204	20.5155	0.097549	0.568571	1.25	13	320	13	1	0	0	0	1	0	0	1	0	0	0	0
473	1	43	161	59	22.7615	14.75	12.21	4.55	20	5.2	73	29	34	152	1.21	311	40.4	0.0970395	12.1901	0.0474277	0.365099	0.0803289	10.0909	0.0392605	0.302228	0.0299342	3.76033	0.0146302	0.112624	0.131579	16.5289	0.0643087	0.49505	0.852941	8	186	38	0	0	0	0	0	1	0	1	0	0	0	0
474	0	58	163	60	22.5827	10.4	7.68	2.41	2	5.7	40.5	30	35	121	1.63	152	35.7	0.0859504	6.38037	0.0684211	0.291317	0.0634711	4.71166	0.0505263	0.215126	0.0199174	1.47853	0.0158553	0.067507	0.0165289	1.22699	0.0131579	0.0560224	0.857143	7	49	18	0	0	0	0	0	0	0	1	0	0	0	0
475	1	52	169	59	20.6575	14.7	12.65	0.79	20	10.5	222	46	38	127	0.96	84	37.4	0.115748	15.3125	0.175	0.393048	0.0996063	13.1771	0.150595	0.338235	0.00622047	0.822917	0.00940476	0.021123	0.15748	20.8333	0.238095	0.534759	1.21053	5	86	25	0	0	0	0	0	1	0	1	0	0	0	0
476	1	47	179	69	21.5349	16.47	13.53	2.98	5.22	5.1	60	32	15	130	1.45	222	36.9	0.126692	11.3586	0.0741892	0.446341	0.104077	9.33103	0.0609459	0.366667	0.0229231	2.05517	0.0134234	0.0807588	0.0401538	3.6	0.0235135	0.141463	2.13333	6	90	19	1	0	0	0	0	0	1	1	0	0	0	0
477	1	68	162	79	30.1021	12.28	11.59	2.88	5.49	6.6	89.3	78	56	139	0.45	235	45	0.0883453	27.2889	0.0522553	0.272889	0.0833813	25.7556	0.0493191	0.257556	0.0207194	6.4	0.0122553	0.064	0.0394964	12.2	0.0233617	0.122	1.39286	7	60	19	0	0	0	0	0	1	0	1	1	0	0	0
478	1	62	163	57	21.4536	8.04	7.08	1.81	20	7.6	49	31	41	97	0.57	99	35.4	0.0828866	14.1053	0.0812121	0.227119	0.0729897	12.4211	0.0715152	0.2	0.0186598	3.17544	0.0182828	0.0511299	0.206186	35.0877	0.20202	0.564972	0.756098	6	63	20	0	0	0	0	0	1	1	1	1	0	0	0
479	1	50	171	74	25.3069	11.86	9.94	1.44	1.77	5.9	85	12	9	118	0.69	136	32.8	0.100508	17.1884	0.0872059	0.361585	0.0842373	14.4058	0.0730882	0.303049	0.0122034	2.08696	0.0105882	0.0439024	0.015	2.56522	0.0130147	0.0539634	1.33333	6	64	18	0	0	0	0	0	1	0	1	1	0	0	0
480	1	41	170	68	23.5294	13	11.75	3.07	1.65	6.7	78.3	16	40	144	0.73	155	39.8	0.0902778	17.8082	0.083871	0.326633	0.0815972	16.0959	0.0758065	0.295226	0.0213194	4.20548	0.0198065	0.0771357	0.0114583	2.26027	0.0106452	0.0414573	0.4	3	27	18	1	0	0	0	0	0	0	1	0	0	0	0
481	1	25	166	65	23.5883	14.03	11.33	4.31	5.54	3.5	64	19	14	160	1.55	108	42	0.0876875	9.05161	0.129907	0.334048	0.0708125	7.30968	0.104907	0.269762	0.0269375	2.78065	0.0399074	0.102619	0.034625	3.57419	0.0512963	0.131905	1.35714	9	123	19	1	0	0	0	0	0	1	1	1	0	0	0
482	1	43	161	53	20.4467	12.52	10.64	2.52	7.32	4.9	73	28	38	149	0.57	292	41.3	0.0840268	21.9649	0.0428767	0.303148	0.0714094	18.6667	0.0364384	0.257627	0.0169128	4.42105	0.00863014	0.0610169	0.0491275	12.8421	0.0250685	0.17724	0.736842	5	188	25	1	0	0	0	0	0	1	1	0	0	0	0
483	1	64	162	48	18.2899	16.13	14.6	2.32	20	13.2	161	2157	1530	132	0.88	62	26.5	0.122197	18.3295	0.260161	0.608679	0.110606	16.5909	0.235484	0.550943	0.0175758	2.63636	0.0374194	0.0875472	0.151515	22.7273	0.322581	0.754717	1.4098	13	188	45	1	0	0	0	0	1	1	1	0	0	0	0
484	1	51	168	83	29.4076	8.67	8.05	3.15	13.4	3.6	42	13	9	118	0.28	205	40	0.0734746	30.9643	0.0422927	0.21675	0.0682203	28.75	0.0392683	0.20125	0.0266949	11.25	0.0153659	0.07875	0.113559	47.8571	0.0653659	0.335	1.44444	24	467	31	0	0	0	0	0	0	1	0	0	0	0	0
485	1	29	172	68	22.9854	24.4	18.68	5.75	16.62	16.7	410.5	2192	2594	87	3.2	373	29.1	0.28046	7.625	0.0654155	0.838488	0.214713	5.8375	0.0500804	0.641924	0.066092	1.79688	0.0154155	0.197595	0.191034	5.19375	0.0445576	0.571134	0.845027	1	24	1	0	0	0	0	0	0	1	1	0	0	0	0
486	1	44	160	56.5	22.0703	11.86	11.04	2.36	10.1	7.3	119	130	63	151	0.49	89	54.7	0.078543	24.2041	0.133258	0.216819	0.0731126	22.5306	0.124045	0.201828	0.0156291	4.81633	0.0265169	0.0431444	0.0668874	20.6122	0.113483	0.184644	2.06349	3	52	23	0	0	0	0	0	1	1	0	0	0	0	0
487	1	63	176	78	25.1808	7.12	4.53	6.51	2.21	8.2	124	45	18	174	1.48	157	49.2	0.0409195	4.81081	0.0453503	0.144715	0.0260345	3.06081	0.0288535	0.0920732	0.0374138	4.39865	0.041465	0.132317	0.0127011	1.49324	0.0140764	0.0449187	2.5	2	31	14	1	0	0	0	1	1	1	1	0	1	0	0
488	1	38	169	70	24.5089	14.33	12.67	2.93	9.25	8	94	24	25	149	0.73	215	46.2	0.0961745	19.6301	0.0666512	0.310173	0.0850336	17.3562	0.0589302	0.274242	0.0196644	4.0137	0.0136279	0.0634199	0.0620805	12.6712	0.0430233	0.200216	0.96	5	83	34	1	0	0	0	0	1	1	0	0	0	0	0
489	1	41	160	68	26.5625	10.39	8.67	3.85	2.1	4.8	73	24	28	126	0.91	248	46.7	0.0824603	11.4176	0.0418952	0.222484	0.0688095	9.52747	0.0349597	0.185653	0.0305556	4.23077	0.0155242	0.0824411	0.0166667	2.30769	0.00846774	0.0449679	0.857143	3	37	18	1	0	1	0	0	1	1	0	0	0	0	0
490	1	47	155	93.5	38.9178	15.7	12.61	3.73	3.33	7.3	132	12	10	103	1.64	172	39.7	0.152427	9.57317	0.0912791	0.395466	0.122427	7.68902	0.073314	0.317632	0.0362136	2.27439	0.021686	0.0939547	0.0323301	2.03049	0.0193605	0.0838791	1.2	7	68	23	0	0	0	0	0	0	1	0	0	0	0	0
491	1	32	173	69	23.0546	10.19	6.72	10	4.82	4.1	68.6	222	721	152	1.94	164	32.3	0.0670395	5.25258	0.0621341	0.31548	0.0442105	3.46392	0.0409756	0.20805	0.0657895	5.15464	0.0609756	0.309598	0.0317105	2.48454	0.0293902	0.149226	0.307906	17	97	41	1	0	0	0	0	1	1	1	0	0	0	0
492	0	62	175	75	24.4898	9.18	7.62	2.05	5.6	4.9	43.7	33	40	124	1.11	110	40.2	0.0740323	8.27027	0.0834545	0.228358	0.0614516	6.86486	0.0692727	0.189552	0.0165323	1.84685	0.0186364	0.050995	0.0451613	5.04505	0.0509091	0.139303	0.825	7	113	24	0	0	1	1	0	0	0	1	0	0	0	0
493	1	38	168	78	27.6361	14.58	13.42	2.04	3.4	3.6	74	19	10	152	0.5	205	47.7	0.0959211	29.16	0.071122	0.30566	0.0882895	26.84	0.0654634	0.281342	0.0134211	4.08	0.00995122	0.0427673	0.0223684	6.8	0.0165854	0.0712788	1.9	3	23	18	1	0	0	0	0	0	0	1	1	0	0	0
494	1	50	169	75	26.2596	19.27	16.85	4.39	1.2	9.3	114	42	42	129	1.09	166	40.8	0.14938	17.6789	0.116084	0.472304	0.13062	15.4587	0.101506	0.41299	0.034031	4.02752	0.0264458	0.107598	0.00930233	1.10092	0.00722892	0.0294118	1	3	39	10	0	0	0	0	0	1	0	1	0	0	1	0
495	1	39	170	82	28.3737	19.92	18.02	2.49	20	7.5	137	35	67	153	1.12	226	47	0.130196	17.7857	0.0881416	0.42383	0.117778	16.0893	0.0797345	0.383404	0.0162745	2.22321	0.0110177	0.0529787	0.130719	17.8571	0.0884956	0.425532	0.522388	4	58	60	0	1	0	0	0	1	0	1	0	0	0	0
496	1	43	160	69	26.9531	10.31	8.7	1	20	7.1	131.5	17	35	147	0.76	167	40.7	0.0701361	13.5658	0.0617365	0.253317	0.0591837	11.4474	0.0520958	0.213759	0.00680272	1.31579	0.00598802	0.02457	0.136054	26.3158	0.11976	0.4914	0.485714	60	480	60	1	1	0	0	0	1	0	1	0	0	0	0
497	1	58	163	70	26.3465	9.15	8.42	2.01	2.35	6	71	19	16	111	0.5	238	41.3	0.0824324	18.3	0.0384454	0.22155	0.0758559	16.84	0.0353782	0.203874	0.0181081	4.02	0.00844538	0.0486683	0.0211712	4.7	0.00987395	0.0569007	1.1875	3	21	19	1	0	0	0	0	1	0	1	0	0	0	0
498	1	36	159	67	26.5021	9.95	6.61	8.34	2.88	4.1	88	15	21	147	2.3	167	34.6	0.0676871	4.32609	0.0595808	0.287572	0.044966	2.87391	0.0395808	0.19104	0.0567347	3.62609	0.0499401	0.24104	0.0195918	1.25217	0.0172455	0.083237	0.714286	2	18	9	1	0	0	0	0	1	0	1	0	0	0	0
499	1	48	166	66	23.9512	14.35	12.35	2.31	20	8.8	118	16	12	141	0.99	133	36.6	0.101773	14.4949	0.107895	0.392077	0.0875887	12.4747	0.0928571	0.337432	0.016383	2.33333	0.0173684	0.0631148	0.141844	20.202	0.150376	0.546448	1.33333	34	216	33	1	0	0	0	0	1	0	1	0	0	0	0
500	0	45	163	63	23.7118	11.94	10.19	4.63	1.86	3.3	82	17	15	113	0.86	220	36.8	0.105664	13.8837	0.0542727	0.324457	0.090177	11.8488	0.0463182	0.276902	0.0409735	5.38372	0.0210455	0.125815	0.0164602	2.16279	0.00845455	0.0505435	1.13333	2	32	23	1	0	0	0	0	0	1	1	1	0	0	0
501	0	51	169	67	23.4586	7.49	6.05	3.68	0.32	5.3	65	26	29	109	0.86	312	39.9	0.0687156	8.7093	0.0240064	0.187719	0.0555046	7.03488	0.019391	0.151629	0.0337615	4.27907	0.0117949	0.0922306	0.00293578	0.372093	0.00102564	0.00802005	0.896552	9	59	32	0	0	0	0	0	0	0	0	0	0	0	0
502	1	44	172	72	24.3375	10.84	10.35	2.44	20	23.1	1147	25	13	82	0.26	76	33.6	0.132195	41.6923	0.142632	0.322619	0.12622	39.8077	0.136184	0.308036	0.0297561	9.38462	0.0321053	0.072619	0.243902	76.9231	0.263158	0.595238	1.92308	4	96	4	1	0	0	0	0	0	1	1	1	0	0	0
503	1	56	167	74	26.5338	19.1	16.64	1.09	20	7.5	173.1	830	673	132	1.63	74	32.6	0.144697	11.7178	0.258108	0.58589	0.126061	10.2086	0.224865	0.510429	0.00825758	0.668712	0.0147297	0.0334356	0.151515	12.2699	0.27027	0.613497	1.23328	44	173	44	0	0	0	0	0	0	1	1	0	1	0	0
504	1	55	175	75	24.4898	7.87	4.63	4.95	1.41	3.7	69	17	24	135	2.31	267	43.5	0.0582963	3.40693	0.0294757	0.18092	0.0342963	2.00433	0.0173408	0.106437	0.0366667	2.14286	0.0185393	0.113793	0.0104444	0.61039	0.0052809	0.0324138	0.708333	2	18	20	1	0	0	0	0	1	1	0	0	0	0	0
505	1	45	176	65	20.984	5.54	4.19	4.55	5.56	5.2	85.6	46	44	124	0.87	160	30.9	0.0446774	6.36782	0.034625	0.179288	0.0337903	4.81609	0.0261875	0.135599	0.0366935	5.22989	0.0284375	0.147249	0.0448387	6.3908	0.03475	0.179935	1.04545	6	65	14	1	0	0	0	0	0	1	1	1	0	0	0
506	1	60	160	68	26.5625	11.79	10.46	1.75	20	6.4	88	17	23	152	0.74	183	39.8	0.0775658	15.9324	0.0644262	0.296231	0.0688158	14.1351	0.0571585	0.262814	0.0115132	2.36486	0.00956284	0.0439698	0.131579	27.027	0.10929	0.502513	0.73913	8	115	17	0	0	0	0	0	0	1	1	0	0	0	0
507	1	40	167	67	24.0238	12.81	10.42	2.15	9.18	5.6	108	17	16	125	1.19	162	32.9	0.10248	10.7647	0.0790741	0.389362	0.08336	8.7563	0.064321	0.316717	0.0172	1.80672	0.0132716	0.0653495	0.07344	7.71429	0.0566667	0.279027	1.0625	7	114	17	1	0	0	0	0	0	0	1	0	0	0	0
508	1	61	164	64	23.7954	10.58	9.51	3.38	7.87	5.9	68	19	14	134	0.65	211	39.3	0.0789552	16.2769	0.0501422	0.269211	0.0709701	14.6308	0.0450711	0.241985	0.0252239	5.2	0.016019	0.0860051	0.0587313	12.1077	0.0372986	0.200254	1.35714	8	87	23	1	0	0	0	0	1	1	1	0	0	0	0
509	0	52	170	68	23.5294	11.25	9.97	1.89	8.37	5.8	70	69	123	133	1	202	46.7	0.0845865	11.25	0.0556931	0.240899	0.0749624	9.97	0.0493564	0.21349	0.0142105	1.89	0.00935644	0.0404711	0.0629323	8.37	0.0414356	0.179229	0.560976	7	24	18	1	0	1	0	0	0	0	0	0	0	0	0
510	1	31	173	90	30.0712	14.34	10.86	2.69	7.07	5.7	58	22	55	121	1.8	269	34.9	0.118512	7.96667	0.0533086	0.410888	0.0897521	6.03333	0.0403717	0.311175	0.0222314	1.49444	0.01	0.0770774	0.0584298	3.92778	0.0262825	0.202579	0.4	23	228	23	1	0	0	0	0	0	1	1	0	0	0	0
511	1	55	173	77	25.7276	12.84	11.06	2.34	4.32	4.6	102	28	49	172	0.79	217	43.6	0.0746512	16.2532	0.0591705	0.294495	0.0643023	14	0.0509677	0.25367	0.0136047	2.96203	0.0107834	0.0536697	0.0251163	5.46835	0.0199078	0.0990826	0.571429	2	14	9	1	0	0	0	0	1	0	0	0	0	0	0
512	0	58	166	79	28.6689	11.93	10.17	3.35	15.8	4.5	60	20	28	124	0.88	278	39.7	0.0962097	13.5568	0.0429137	0.300504	0.0820161	11.5568	0.0365827	0.256171	0.0270161	3.80682	0.0120504	0.0843829	0.127419	17.9545	0.0568345	0.397985	0.714286	5	55	15	1	0	1	0	0	0	0	1	0	0	0	0
513	1	33	171	85	29.0688	17.05	14.28	5.47	10.89	5.7	69	36	39	168	1.85	290	37.1	0.101488	9.21622	0.0587931	0.459569	0.085	7.71892	0.0492414	0.384906	0.0325595	2.95676	0.0188621	0.147439	0.0648214	5.88649	0.0375517	0.293531	0.923077	18	287	41	1	0	0	0	0	1	0	0	0	0	0	0
514	0	63	173	64	21.3839	13.45	13.21	2.35	20	6.3	65	13	12	122	0.58	62	41.3	0.110246	23.1897	0.216935	0.325666	0.108279	22.7759	0.213065	0.319855	0.0192623	4.05172	0.0379032	0.0569007	0.163934	34.4828	0.322581	0.484262	1.08333	6	74	26	1	0	0	0	0	0	0	1	0	0	0	0
515	1	47	181	68	20.7564	14.31	12.49	2.6	3.62	6.2	99	24	14	123	0.86	178	33.7	0.116341	16.6395	0.0803933	0.424629	0.101545	14.5233	0.0701685	0.370623	0.0211382	3.02326	0.0146067	0.0771513	0.0294309	4.2093	0.0203371	0.107418	1.71429	10	88	22	1	0	0	0	0	1	0	1	1	0	0	0
516	1	72	168	67	23.7387	8.48	7.58	2.94	20	8.7	107	31	19	130	0.58	172	41.4	0.0652308	14.6207	0.0493023	0.204831	0.0583077	13.069	0.0440698	0.183092	0.0226154	5.06897	0.017093	0.0710145	0.153846	34.4828	0.116279	0.483092	1.63158	11	81	26	0	0	0	1	0	1	0	1	0	0	0	0
517	0	50	158	77	30.8444	12.44	10.53	6.51	10.79	9.3	116	11	6	89	0.89	233	25.7	0.139775	13.9775	0.0533906	0.484047	0.118315	11.8315	0.0451931	0.409728	0.0731461	7.31461	0.0279399	0.253307	0.121236	12.1236	0.046309	0.419844	1.83333	5	31	15	0	0	0	0	0	0	0	0	0	0	0	0
518	0	40	170	64	22.1453	13.87	12.17	2.98	1.04	5.3	54	14	13	75	12.17	438	35.4	0.184933	1.13969	0.0316667	0.391808	0.162267	1	0.0277854	0.343785	0.0397333	0.244864	0.00680365	0.0841808	0.0138667	0.085456	0.00237443	0.0293785	1.07692	4	45	22	1	0	0	0	0	0	0	1	0	1	0	0
519	0	61	162	47	17.9089	6.54	3.24	4.03	0.88	6	65.3	14	10	96	1.3	209	34.3	0.068125	5.03077	0.0312919	0.190671	0.03375	2.49231	0.0155024	0.0944606	0.0419792	3.1	0.0192823	0.117493	0.00916667	0.676923	0.00421053	0.025656	1.4	2	15	14	0	0	0	0	0	0	0	0	0	0	0	0
520	1	68	167	74	26.5338	13.14	11.55	2.87	18.88	8.6	117	26	19	132	0.88	204	34.8	0.0995455	14.9318	0.0644118	0.377586	0.0875	13.125	0.0566176	0.331897	0.0217424	3.26136	0.0140686	0.0824713	0.14303	21.4545	0.092549	0.542529	1.36842	5	39	22	1	0	0	0	0	1	0	1	0	0	0	0
521	1	37	162	69	26.2917	6.3	3.96	7.51	1.87	3.9	64	29	36	137	1.52	288	36.9	0.0459854	4.14474	0.021875	0.170732	0.0289051	2.60526	0.01375	0.107317	0.0548175	4.94079	0.0260764	0.203523	0.0136496	1.23026	0.00649306	0.0506775	0.805556	4	13	14	0	0	0	0	0	1	0	1	1	0	0	0
522	0	32	147	59	27.3034	7.49	5.77	6.02	2.45	6.3	63	13	14	112	1.07	224	34	0.066875	7	0.0334375	0.220294	0.0515179	5.39252	0.0257589	0.169706	0.05375	5.62617	0.026875	0.177059	0.021875	2.28972	0.0109375	0.0720588	0.928571	2	17	17	1	0	0	0	0	0	0	1	1	0	0	0
523	1	70	172	71.5	24.1685	9.45	8.54	3.14	20	7.2	72	22	20	151	0.61	144	41.2	0.0625828	15.4918	0.065625	0.229369	0.0565563	14	0.0593056	0.207282	0.0207947	5.14754	0.0218056	0.0762136	0.13245	32.7869	0.138889	0.485437	1.1	7	42	21	0	0	0	0	0	0	0	1	0	0	0	0
524	1	63	167	59	21.1553	15.44	13.42	2.96	12.5	11	185	959	556	132	1.56	81	36.9	0.11697	9.89744	0.190617	0.418428	0.101667	8.60256	0.165679	0.363686	0.0224242	1.89744	0.0365432	0.0802168	0.094697	8.01282	0.154321	0.338753	1.72482	11	204	21	0	0	0	0	0	1	1	1	1	0	0	0
525	1	46	169	79	27.6601	13.05	13.97	2.87	17.93	6.9	122	93	83	136	1.08	202	40.2	0.0959559	12.0833	0.064604	0.324627	0.102721	12.9352	0.0691584	0.347512	0.0211029	2.65741	0.0142079	0.071393	0.131838	16.6019	0.0887624	0.44602	1.12048	6	111	22	1	0	0	0	0	1	0	1	0	0	0	0
526	1	61	165	69	25.3444	15.25	14.08	1.17	20	9.8	228	189	174	101	0.52	73	22.2	0.15099	29.3269	0.208904	0.686937	0.139406	27.0769	0.192877	0.634234	0.0115842	2.25	0.0160274	0.0527027	0.19802	38.4615	0.273973	0.900901	1.08621	10	204	22	1	0	0	0	0	0	0	1	0	0	0	0
527	1	47	178	97	30.6148	13.58	11.64	2.05	20	9.6	206	86	46	134	1.17	81	43.9	0.101343	11.6068	0.167654	0.309339	0.0868657	9.94872	0.143704	0.265148	0.0152985	1.75214	0.0253086	0.046697	0.149254	17.094	0.246914	0.455581	1.86957	22	327	60	1	1	0	0	0	1	0	1	0	0	0	0
528	0	56	162	59	22.4813	10.11	8.91	1.4	20	5.3	70	44	36	93	0.79	116	29.7	0.10871	12.7975	0.0871552	0.340404	0.0958065	11.2785	0.0768103	0.3	0.0150538	1.77215	0.012069	0.047138	0.215054	25.3165	0.172414	0.673401	1.22222	5	32	21	1	0	0	0	0	0	0	0	0	0	0	0
529	1	49	165	60	22.0386	13.4	10.67	7.45	3.57	6.4	73	26	38	138	1.29	214	37.6	0.0971014	10.3876	0.0626168	0.356383	0.0773188	8.27132	0.0498598	0.283777	0.0539855	5.77519	0.0348131	0.198138	0.0258696	2.76744	0.0166822	0.0949468	0.684211	4	48	12	1	0	0	0	0	1	0	1	0	0	0	0
530	1	59	157	79	32.05	11.91	10.23	3.13	20	4.9	85	24	16	145	1.01	253	38.8	0.0821379	11.7921	0.0470751	0.306959	0.0705517	10.1287	0.0404348	0.26366	0.0215862	3.09901	0.0123715	0.0806701	0.137931	19.802	0.0790514	0.515464	1.5	3	7	13	1	0	1	0	0	0	0	0	0	0	0	0
531	1	54	176	73	23.5666	14.63	12.68	2.03	10.5	6	79	17	14	141	1.28	212	43.7	0.103759	11.4297	0.0690094	0.334783	0.0899291	9.90625	0.0598113	0.29016	0.0143972	1.58594	0.00957547	0.0464531	0.0744681	8.20312	0.0495283	0.240275	1.21429	8	102	22	0	0	0	0	0	1	0	1	0	0	0	0
532	1	65	163	66	24.841	5.22	3.39	5.58	1.63	3.9	73	11	14	130	1.36	217	39.4	0.0401538	3.83824	0.0240553	0.132487	0.0260769	2.49265	0.0156221	0.0860406	0.0429231	4.10294	0.0257143	0.141624	0.0125385	1.19853	0.00751152	0.0413706	0.785714	14	64	31	0	1	1	0	0	1	1	0	0	0	0	0
533	0	60	168	67	23.7387	13.58	12.17	1.19	20	9.2	78	23	23	122	1.04	164	37.1	0.111311	13.0577	0.0828049	0.366038	0.0997541	11.7019	0.0742073	0.328032	0.0097541	1.14423	0.0072561	0.0320755	0.163934	19.2308	0.121951	0.539084	1	2	48	2	0	0	0	0	0	0	0	1	1	0	0	0
534	0	39	174	71	23.4509	28.12	25.64	2.26	20	8.2	118	38	40	146	0.89	187	42.9	0.192603	31.5955	0.150374	0.655478	0.175616	28.809	0.137112	0.597669	0.0154795	2.53933	0.0120856	0.0526807	0.136986	22.4719	0.106952	0.4662	0.95	7	116	36	0	0	0	0	0	1	0	1	0	0	0	0
535	1	57	177	93	29.685	7.89	6.39	5.65	11.35	6	62	43	27	116	0.87	198	33.9	0.0680172	9.06897	0.0398485	0.232743	0.0550862	7.34483	0.0322727	0.188496	0.0487069	6.49425	0.0285354	0.166667	0.0978448	13.046	0.0573232	0.334808	1.59259	7	123	23	1	0	1	0	0	1	0	1	0	0	0	0
536	1	63	177	80	25.5354	15.23	14.61	2.41	20	5.4	118	42	25	140	0.52	209	38.7	0.108786	29.2885	0.0728708	0.39354	0.104357	28.0962	0.0699043	0.377519	0.0172143	4.63462	0.0115311	0.0622739	0.142857	38.4615	0.0956938	0.516796	1.68	6	56	20	1	0	0	0	0	1	0	1	0	0	0	0
537	0	48	170	82	28.3737	6.81	6.3	2.09	6.45	3.9	91	78	38	68	0.43	217	37.2	0.100147	15.8372	0.0313825	0.183065	0.0926471	14.6512	0.0290323	0.169355	0.0307353	4.86047	0.00963134	0.0561828	0.0948529	15	0.0297235	0.173387	2.05263	6	63	19	0	0	0	0	0	0	0	1	0	0	0	0
538	1	32	175	88	28.7347	16.98	14.7	4.1	9.69	7.5	147	20	22	148	1.19	155	33.1	0.11473	14.2689	0.109548	0.512991	0.0993243	12.3529	0.0948387	0.444109	0.0277027	3.44538	0.0264516	0.123867	0.065473	8.14286	0.0625161	0.292749	0.909091	8	132	23	1	0	0	0	0	1	0	1	0	0	0	0
539	0	52	177	67	21.3859	13.99	12.85	3.43	16.97	6.8	93	33	25	131	0.57	193	42.7	0.106794	24.5439	0.072487	0.327635	0.0980916	22.5439	0.0665803	0.300937	0.0261832	6.01754	0.017772	0.0803279	0.129542	29.7719	0.0879275	0.397424	1.32	3	27	16	1	0	0	0	0	0	0	1	0	0	0	0
540	0	51	185	71	20.7451	5.9	3.84	4.34	2.13	5	63	29	18	125	1.65	208	38.1	0.0472	3.57576	0.0283654	0.154856	0.03072	2.32727	0.0184615	0.100787	0.03472	2.6303	0.0208654	0.113911	0.01704	1.29091	0.0102404	0.0559055	1.61111	3	21	19	1	0	0	0	0	0	0	0	0	0	0	0
541	1	43	172	70	23.6614	13.91	11.68	3.16	13.83	9.2	101	44	25	138	1.22	173	37.6	0.100797	11.4016	0.0804046	0.369947	0.0846377	9.57377	0.0675145	0.310638	0.0228986	2.59016	0.0182659	0.0840426	0.100217	11.3361	0.0799422	0.367819	1.76	7	109	18	1	0	0	0	0	1	1	1	0	0	0	0
542	1	59	162	80	30.4832	15.44	13.33	1.56	20	5.3	83	28	35	133	1.21	135	40.5	0.11609	12.7603	0.11437	0.381235	0.100226	11.0165	0.0987407	0.329136	0.0117293	1.28926	0.0115556	0.0385185	0.150376	16.5289	0.148148	0.493827	0.8	3	34	12	1	0	0	0	0	1	0	0	0	0	0	0
543	1	50	174	67	22.1297	13.8	11.28	2.86	20	10.2	153	19	23	155	1.22	301	38.4	0.0890323	11.3115	0.0458472	0.359375	0.0727742	9.2459	0.0374751	0.29375	0.0184516	2.34426	0.00950166	0.0744792	0.129032	16.3934	0.0664452	0.520833	0.826087	26	624	26	1	0	0	0	0	1	0	1	0	0	0	0
544	1	43	166	50	18.1449	22.7	21.21	2.45	20	6.7	81	29	14	124	0.83	174	34	0.183065	27.3494	0.13046	0.667647	0.171048	25.5542	0.121897	0.623824	0.0197581	2.95181	0.0140805	0.0720588	0.16129	24.0964	0.114943	0.588235	2.07143	6	85	34	1	0	0	0	0	0	0	1	1	0	0	0
545	1	39	171	77	26.3329	12.86	9.46	4.2	17.13	16.8	158	13	15	126	2	150	31.5	0.102063	6.43	0.0857333	0.408254	0.0750794	4.73	0.0630667	0.300317	0.0333333	2.1	0.028	0.133333	0.135952	8.565	0.1142	0.54381	0.866667	3	32	21	0	0	0	0	0	1	0	1	0	0	0	0
546	1	43	166	72	26.1286	18.53	16.69	2.26	11.9	11.6	292	35	76	136	0.71	171	36.6	0.13625	26.0986	0.108363	0.506284	0.122721	23.507	0.0976023	0.456011	0.0166176	3.1831	0.0132164	0.0617486	0.0875	16.7606	0.0695906	0.325137	0.460526	24	158	24	1	0	0	0	0	1	0	1	0	0	0	0
547	0	35	151	62	27.1918	11.19	9.73	2.84	8.85	4.8	52	11	7	129	9.73	126	39.6	0.0867442	1.15005	0.0888095	0.282576	0.0754264	1	0.0772222	0.245707	0.0220155	0.291881	0.0225397	0.0717172	0.0686047	0.909558	0.0702381	0.223485	1.57143	6	110	12	1	0	0	0	0	0	0	0	0	0	0	0
548	1	40	176	74.5	24.0509	15.82	14.07	3.47	20	9.7	130	61	18	138	1.08	286	39.3	0.114638	14.6481	0.0553147	0.402545	0.101957	13.0278	0.0491958	0.358015	0.0251449	3.21296	0.0121329	0.0882952	0.144928	18.5185	0.0699301	0.508906	3.38889	3	33	16	0	0	0	0	0	0	0	1	1	0	0	0
549	1	43	171	62	21.2031	20.52	18.72	1.66	12.83	6.6	94	24	31	140	1.17	221	40.7	0.146571	17.5385	0.0928507	0.504177	0.133714	16	0.0847059	0.459951	0.0118571	1.4188	0.00751131	0.0407862	0.0916429	10.9658	0.0580543	0.315233	0.774194	3	36	19	1	0	0	0	0	0	0	1	1	0	0	0
550	1	33	173	82	27.3982	21.91	19.38	3.53	11.39	7.7	161	81	41	149	1.1	270	44.1	0.147047	19.9182	0.0811481	0.496825	0.130067	17.6182	0.0717778	0.439456	0.0236913	3.20909	0.0130741	0.0800454	0.076443	10.3545	0.0421852	0.258277	1.97561	18	127	18	0	0	0	0	0	0	0	0	0	0	0	0
551	1	50	169	72	25.2092	12.86	10.92	3.27	3.68	9.3	77	248	43	124	0.81	158	36.6	0.10371	15.8765	0.0813924	0.351366	0.0880645	13.4815	0.0691139	0.298361	0.026371	4.03704	0.0206962	0.0893443	0.0296774	4.54321	0.0232911	0.100546	5.76744	13	288	13	0	0	1	0	0	0	1	0	0	0	0	0
552	1	62	178	100	31.5617	18.34	16.68	0.6	20	8.5	174	286	66	161	0.68	229	37.7	0.113913	26.9706	0.0800873	0.486472	0.103602	24.5294	0.0728384	0.44244	0.00372671	0.882353	0.00262009	0.0159151	0.124224	29.4118	0.0873362	0.530504	4.33333	11	265	11	1	0	1	0	0	0	0	1	0	0	0	0
553	0	66	166	62	22.4996	11.79	10.26	3.2	5.56	4.7	72	27	20	129	1.06	179	42.6	0.0913953	11.1226	0.0658659	0.276761	0.0795349	9.67925	0.0573184	0.240845	0.0248062	3.01887	0.0178771	0.0751174	0.0431008	5.24528	0.0310615	0.130516	1.35	8	37	32	0	0	0	0	0	0	0	0	0	0	0	0
554	1	52	169	63	22.0581	15.98	14.37	2.25	20	12.2	211	455	552	157	0.73	97	36.5	0.101783	21.8904	0.164742	0.437808	0.0915287	19.6849	0.148144	0.393699	0.0143312	3.08219	0.0231959	0.0616438	0.127389	27.3973	0.206186	0.547945	0.824275	4	43	21	1	0	0	0	0	1	0	1	0	0	1	0
555	1	45	161	82	31.6346	9.15	7.2	2.47	5.43	5	71	20	19	129	1	142	37	0.0709302	9.15	0.0644366	0.247297	0.055814	7.2	0.0507042	0.194595	0.0191473	2.47	0.0173944	0.0667568	0.042093	5.43	0.0382394	0.146757	1.05263	6	67	6	0	0	0	0	0	1	0	1	1	0	0	0
556	1	56	180	76	23.4568	16.59	15.23	2.93	20	12.4	224	70	23	110	0.61	188	32.6	0.150818	27.1967	0.0882447	0.508896	0.138455	24.9672	0.0810106	0.467178	0.0266364	4.80328	0.0155851	0.0898773	0.181818	32.7869	0.106383	0.613497	3.04348	8	230	8	0	0	0	0	0	1	0	1	1	0	0	0
557	1	45	167	69	24.7409	11.86	10.43	3.49	16.95	8.4	230	478	273	134	0.59	85	38	0.0885075	20.1017	0.139529	0.312105	0.0778358	17.678	0.122706	0.274474	0.0260448	5.91525	0.0410588	0.0918421	0.126493	28.7288	0.199412	0.446053	1.75092	19	330	19	1	0	0	0	0	1	0	1	0	0	0	0
558	1	65	160	70	27.3437	11.65	10.46	3.11	15.5	5.3	74	20	13	136	0.77	192	36.8	0.0856618	15.1299	0.0606771	0.316576	0.0769118	13.5844	0.0544792	0.284239	0.0228676	4.03896	0.0161979	0.0845109	0.113971	20.1299	0.0807292	0.421196	1.53846	4	41	35	1	0	0	0	0	0	0	1	0	0	0	0
559	1	44	170	75	25.9516	6.18	3.86	4.85	1.72	4.5	77	19	15	117	1.34	318	35.8	0.0528205	4.61194	0.019434	0.172626	0.0329915	2.8806	0.0121384	0.107821	0.041453	3.6194	0.0152516	0.135475	0.0147009	1.28358	0.00540881	0.0480447	1.26667	2	22	13	1	1	0	0	0	1	0	0	0	0	0	0
560	1	46	168	78	27.6361	8.37	4.79	3.54	0.98	4.7	62	27	10	132	2.68	221	36.6	0.0634091	3.12313	0.0378733	0.228689	0.0362879	1.78731	0.0216742	0.130874	0.0268182	1.3209	0.0160181	0.0967213	0.00742424	0.365672	0.00443439	0.026776	2.7	3	15	14	0	0	0	0	0	0	0	0	0	0	0	0
561	0	54	166	67	24.3141	10.6	8.85	3.14	2.5	7.3	37	17	14	113	1.06	132	39	0.0938053	10	0.080303	0.271795	0.0783186	8.34906	0.0670455	0.226923	0.0277876	2.96226	0.0237879	0.0805128	0.0221239	2.35849	0.0189394	0.0641026	1.21429	4	31	17	0	0	0	0	0	0	0	1	0	0	0	0
562	1	41	160	63	24.6094	15.16	11.17	3.04	7.81	12.3	119	24	22	134	2.04	18	39.7	0.113134	7.43137	0.842222	0.381864	0.0833582	5.47549	0.620556	0.28136	0.0226866	1.4902	0.168889	0.0765743	0.0582836	3.82843	0.433889	0.196725	1.09091	10	160	21	0	0	0	0	0	0	0	1	0	0	0	0
563	1	60	173	73	24.3911	11.55	10.6	3.37	10.45	14.2	296	13	11	118	0.58	152	37.9	0.0978814	19.9138	0.0759868	0.304749	0.0898305	18.2759	0.0697368	0.279683	0.0285593	5.81034	0.0221711	0.0889182	0.0885593	18.0172	0.06875	0.275726	1.18182	4	15	17	1	0	0	0	0	1	0	0	0	0	0	0
564	1	45	158	60	24.0346	14.8	13.75	2.26	20	6.2	63	23	12	123	0.48	250	38.5	0.120325	30.8333	0.0592	0.384416	0.111789	28.6458	0.055	0.357143	0.018374	4.70833	0.00904	0.0587013	0.162602	41.6667	0.08	0.519481	1.91667	6	65	22	1	0	0	0	0	0	1	1	0	0	0	0
565	0	56	169	69	24.1588	11.49	10.56	1.14	20	10.3	134	3	20	126	0.52	127	40.9	0.0911905	22.0962	0.0904724	0.280929	0.0838095	20.3077	0.0831496	0.258191	0.00904762	2.19231	0.00897638	0.0278729	0.15873	38.4615	0.15748	0.488998	0.15	27	454	27	0	1	0	0	0	0	0	0	0	0	0	0
566	0	62	159	68	26.8977	16.47	15.16	2.12	19.9	6.9	76	27	25	121	0.61	207	40.1	0.136116	27	0.0795652	0.410723	0.125289	24.8525	0.0732367	0.378055	0.0175207	3.47541	0.0102415	0.0528678	0.164463	32.623	0.0961353	0.496259	1.08	41	697	53	1	1	1	0	0	0	0	1	0	0	0	0
567	1	45	163	67	25.2174	10.74	9.95	2.38	20	8.9	62.8	31	47	135	0.49	154	40.1	0.0795556	21.9184	0.0697403	0.26783	0.0737037	20.3061	0.0646104	0.24813	0.0176296	4.85714	0.0154545	0.0593516	0.148148	40.8163	0.12987	0.498753	0.659574	35	840	35	1	0	0	0	0	0	1	1	0	0	0	0
568	1	62	166	69	25.0399	9.55	8.26	1.91	2.1	9.5	60	23	12	145	0.82	170	39.1	0.0658621	11.6463	0.0561765	0.244246	0.0569655	10.0732	0.0485882	0.211253	0.0131724	2.32927	0.0112353	0.0488491	0.0144828	2.56098	0.0123529	0.0537084	1.91667	4	40	18	1	0	0	0	0	0	1	1	0	0	0	0
569	1	69	169	73	25.5593	12.3	9.16	1.61	20	11.1	138	61	36	131	2.42	97	34.6	0.0938931	5.08264	0.126804	0.355491	0.0699237	3.78512	0.094433	0.26474	0.0122901	0.665289	0.0165979	0.0465318	0.152672	8.26446	0.206186	0.578035	1.69444	20	288	20	1	1	1	0	0	0	1	1	0	0	0	0
570	0	54	170	79	27.3356	16.13	14.09	1.97	20	9.6	122.4	317	235	127	1.14	213	35.4	0.127008	14.1491	0.0757277	0.45565	0.110945	12.3596	0.0661502	0.398023	0.0155118	1.72807	0.00924883	0.0556497	0.15748	17.5439	0.0938967	0.564972	1.34894	5	43	20	1	0	0	0	0	0	1	1	1	0	0	0
571	0	72	153	62.5	26.6991	16.11	12.29	4.67	3.05	4	46	31	26	148	2.02	164	41.3	0.108851	7.97525	0.0982317	0.390073	0.0830405	6.08416	0.074939	0.297579	0.0315541	2.31188	0.0284756	0.113075	0.0206081	1.5099	0.0185976	0.0738499	1.19231	4	67	10	1	0	1	1	0	0	0	1	0	0	0	0
572	1	44	173	72	24.0569	14.85	13.22	1.63	20	11.8	164	154	90	146	0.83	174	40	0.101712	17.8916	0.0853448	0.37125	0.0905479	15.9277	0.075977	0.3305	0.0111644	1.96386	0.00936782	0.04075	0.136986	24.0964	0.114943	0.5	1.71111	4	30	15	1	0	0	0	0	0	1	0	0	0	0	0
573	1	52	175	73	23.8367	12.34	9.25	1.83	20	9.2	138	23	13	133	1.33	185	38.2	0.092782	9.2782	0.0667027	0.323037	0.0695489	6.95489	0.05	0.242147	0.0137594	1.37594	0.00989189	0.0479058	0.150376	15.0376	0.108108	0.52356	1.76923	3	50	13	1	0	0	0	0	1	1	1	0	0	0	0
574	1	55	170	77	26.6436	9.1	8.05	2.69	12.25	3.9	64	50	20	133	0.65	162	40	0.0684211	14	0.0561728	0.2275	0.0605263	12.3846	0.0496914	0.20125	0.0202256	4.13846	0.0166049	0.06725	0.0921053	18.8462	0.0756173	0.30625	2.5	3	32	11	0	0	0	0	0	0	1	1	0	0	0	0
575	1	39	163	61	22.9591	8.02	5.22	5.83	1.61	9.3	90	26	64	137	2.01	262	37.6	0.0585401	3.99005	0.0306107	0.213298	0.0381022	2.59701	0.0199237	0.13883	0.0425547	2.9005	0.0222519	0.155053	0.0117518	0.800995	0.00614504	0.0428191	0.40625	2	19	11	0	0	0	0	0	0	1	1	1	0	0	0
576	0	74	165	76	27.9155	24.31	22.8	2.36	16.6	11.2	154	1543	590	111	0.77	200	26.6	0.219009	31.5714	0.12155	0.91391	0.205405	29.6104	0.114	0.857143	0.0212613	3.06494	0.0118	0.0887218	0.14955	21.5584	0.083	0.62406	2.61525	5	407	29	1	0	1	1	1	0	0	0	0	0	0	0
577	0	36	172	80	27.0416	11.66	10.43	2.84	14.92	4.8	61	22	27	135	0.73	162	39.1	0.0863704	15.9726	0.0719753	0.29821	0.0772593	14.2877	0.0643827	0.266752	0.021037	3.89041	0.0175309	0.0726343	0.110519	20.4384	0.0920988	0.381586	0.814815	3	41	13	1	0	0	0	0	0	1	0	0	0	0	0
578	0	38	160	53	20.7031	7.12	3.61	3.78	6.1	3.7	112	14	15	87	1.95	101	30.4	0.0818391	3.65128	0.070495	0.234211	0.0414943	1.85128	0.0357426	0.11875	0.0434483	1.93846	0.0374257	0.124342	0.0701149	3.12821	0.060396	0.200658	0.933333	3	15	10	1	0	0	0	0	0	0	0	0	0	0	0
579	1	65	172	85	28.7317	10.47	8.38	6.85	6.24	8.7	127	24	31	141	0.85	200	32.9	0.0742553	12.3176	0.05235	0.318237	0.0594326	9.85882	0.0419	0.254711	0.0485816	8.05882	0.03425	0.208207	0.0442553	7.34118	0.0312	0.189666	0.774194	3	39	13	0	0	0	0	0	0	0	0	0	0	0	0
580	1	65	173	82	27.3982	4.37	2.81	7.08	2.74	3.4	77	31	45	101	0.8	232	33.6	0.0432673	5.4625	0.0188362	0.13006	0.0278218	3.5125	0.0121121	0.083631	0.070099	8.85	0.0305172	0.210714	0.0271287	3.425	0.0118103	0.0815476	0.688889	4	19	16	1	0	0	0	0	1	0	1	0	0	0	0
581	1	37	167	71	25.4581	12.54	11.49	2.52	20	5.6	89	28	23	141	2.07	127	43.7	0.0889362	6.05797	0.0987402	0.286957	0.0814894	5.55072	0.0904724	0.262929	0.0178723	1.21739	0.0198425	0.0576659	0.141844	9.66184	0.15748	0.457666	1.21739	5	33	14	0	0	0	0	0	0	0	0	0	0	0	0
582	0	67	166	69	25.0399	17.13	15.78	3.02	20	7.2	71	31	25	135	0.77	159	37	0.126889	22.2468	0.107736	0.462973	0.116889	20.4935	0.0992453	0.426486	0.0223704	3.92208	0.0189937	0.0816216	0.148148	25.974	0.125786	0.540541	1.24	25	458	25	0	0	0	0	0	0	0	1	0	0	0	0
583	0	70	150	56	24.8889	11.36	10.42	0.85	0.7	9.8	73	99	102	84	0.53	128	28	0.135238	21.434	0.08875	0.405714	0.124048	19.6604	0.0814062	0.372143	0.010119	1.60377	0.00664062	0.0303571	0.00833333	1.32075	0.00546875	0.025	0.970588	4	75	12	1	0	1	0	0	0	0	0	0	0	0	0
584	1	34	169	71	24.8591	23.2	18.49	6.38	4.97	10	115	19	17	152	1.59	214	41.2	0.152632	14.5912	0.108411	0.563107	0.121645	11.6289	0.0864019	0.448786	0.0419737	4.01258	0.0298131	0.154854	0.0326974	3.12579	0.0232243	0.120631	1.11765	8	150	21	1	0	0	0	0	0	0	1	0	0	0	0
585	0	61	162	65	24.7676	10.55	8.77	3.35	2.78	5.7	52.8	20	30	129	1.21	238	40.7	0.0817829	8.71901	0.0443277	0.259214	0.0679845	7.24793	0.0368487	0.215479	0.025969	2.7686	0.0140756	0.0823096	0.0215504	2.29752	0.0116807	0.0683047	0.666667	2	26	11	1	0	0	0	0	0	0	1	0	0	0	0
586	1	41	167	68	24.3824	9.73	7.37	5.46	1.96	7.1	124	46	61	134	1.43	149	40.6	0.0726119	6.8042	0.065302	0.239655	0.055	5.15385	0.0494631	0.181527	0.0407463	3.81818	0.0366443	0.134483	0.0146269	1.37063	0.0131544	0.0482759	0.754098	2	63	13	1	0	0	0	0	0	0	0	0	0	0	0
587	1	59	171	80	27.3588	7.3	6.61	0.68	20	9.9	91	22	14	128	0.42	118	41.4	0.0570312	17.381	0.0618644	0.176329	0.0516406	15.7381	0.0560169	0.159662	0.0053125	1.61905	0.00576271	0.0164251	0.15625	47.619	0.169492	0.483092	1.57143	4	35	13	1	0	0	0	0	1	0	1	0	0	0	0
588	0	58	172	73	24.6755	13.47	12.25	3.72	4.22	5.1	49	13	10	107	0.54	200	26.7	0.125888	24.9444	0.06735	0.504494	0.114486	22.6852	0.06125	0.458801	0.0347664	6.88889	0.0186	0.139326	0.0394393	7.81481	0.0211	0.158052	1.3	2	22	10	1	0	0	0	0	0	0	0	0	0	0	0
589	1	55	167	67	24.0238	11.98	11.22	2.33	2.22	7	114	20	14	131	0.33	120	39.5	0.0914504	36.303	0.0998333	0.303291	0.0856489	34	0.0935	0.284051	0.0177863	7.06061	0.0194167	0.0589873	0.0169466	6.72727	0.0185	0.0562025	1.42857	5	72	13	0	0	0	0	0	1	0	1	0	0	0	0
590	1	37	169	69	24.1588	13.03	11.82	3.16	2.01	7.6	66	17	27	145	1.03	348	45.4	0.0898621	12.6505	0.0374425	0.287004	0.0815172	11.4757	0.0339655	0.260352	0.0217931	3.06796	0.00908046	0.0696035	0.0138621	1.95146	0.00577586	0.0442731	0.62963	3	39	12	0	0	0	0	0	1	0	0	0	0	0	0
591	1	29	179	104	32.4584	16.45	13.85	3.26	1.13	5.8	117	30	35	145	1.35	277	44.9	0.113448	12.1852	0.0593863	0.36637	0.0955172	10.2593	0.05	0.308463	0.0224828	2.41481	0.011769	0.0726058	0.0077931	0.837037	0.00407942	0.025167	0.857143	4	54	19	1	0	0	0	0	1	1	1	1	0	0	0
592	1	55	160	61	23.8281	11.41	10.34	1.82	17.4	8	193	103	79	143	0.42	100	37.2	0.0797902	27.1667	0.1141	0.30672	0.0723077	24.619	0.1034	0.277957	0.0127273	4.33333	0.0182	0.0489247	0.121678	41.4286	0.174	0.467742	1.3038	38	173	38	0	0	0	0	0	1	0	1	0	0	0	0
593	1	33	166	65	23.5883	12.87	11.58	2.53	11.51	8.7	96	15	16	129	0.79	158	39.2	0.0997674	16.2911	0.0814557	0.328316	0.0897674	14.6582	0.0732911	0.295408	0.0196124	3.20253	0.0160127	0.0645408	0.0892248	14.5696	0.0728481	0.293622	0.9375	3	33	11	1	0	0	0	0	0	1	0	0	0	0	0
594	1	35	169	87	30.4611	7.77	5.69	4.54	2.07	8.8	119	14	14	146	0.9	178	40.6	0.0532192	8.63333	0.0436517	0.191379	0.0389726	6.32222	0.0319663	0.140148	0.0310959	5.04444	0.0255056	0.111823	0.0141781	2.3	0.0116292	0.0509852	1	5	35	13	1	0	0	0	0	0	0	1	1	0	0	0
595	1	52	169	74	25.9095	15.72	14.27	3.3	2.25	6.6	191	17	12	133	0.83	182	39.5	0.118195	18.9398	0.0863736	0.397975	0.107293	17.1928	0.0784066	0.361266	0.024812	3.9759	0.0181319	0.0835443	0.0169173	2.71084	0.0123626	0.056962	1.41667	8	25	17	0	0	0	0	0	1	0	1	0	0	0	0
596	0	36	162	76	28.959	12.44	11.63	3.16	10.47	6.3	51	17	11	126	0.52	262	41.4	0.0987302	23.9231	0.0474809	0.300483	0.0923016	22.3654	0.0443893	0.280918	0.0250794	6.07692	0.0120611	0.0763285	0.0830952	20.1346	0.0399618	0.252899	1.54545	23	136	29	0	0	0	0	0	0	0	1	1	0	0	0
597	0	66	167	82	29.4023	8.85	7.51	2.14	20	7.7	57	35	28	117	0.92	181	37.7	0.075641	9.61957	0.048895	0.234748	0.064188	8.16304	0.0414917	0.199204	0.0182906	2.32609	0.0118232	0.0567639	0.17094	21.7391	0.110497	0.530504	1.25	7	35	18	0	0	0	0	0	0	0	1	1	0	0	0
598	0	60	169	61	21.3578	7.84	6.27	2.39	7.28	6.8	61	139	119	124	1.11	200	32.8	0.0632258	7.06306	0.0392	0.239024	0.0505645	5.64865	0.03135	0.191159	0.0192742	2.15315	0.01195	0.0728659	0.0587097	6.55856	0.0364	0.221951	1.16807	5	27	25	0	0	0	0	0	0	0	0	0	0	0	0
599	1	63	177	65	20.7476	11.47	9.27	5.27	4.55	4.6	91	53	16	140	1.27	128	37.7	0.0819286	9.0315	0.0896094	0.304244	0.0662143	7.29921	0.0724219	0.245889	0.0376429	4.14961	0.0411719	0.139788	0.0325	3.58268	0.0355469	0.12069	3.3125	6	71	21	0	0	0	0	0	0	0	1	0	0	0	0
600	0	59	164	64	23.7954	14.86	13.14	2.24	16.25	18.7	324	2661	1952	133	1.29	54	36.4	0.111729	11.5194	0.275185	0.408242	0.098797	10.186	0.243333	0.360989	0.0168421	1.73643	0.0414815	0.0615385	0.12218	12.5969	0.300926	0.446429	1.36322	16	364	16	1	0	0	0	0	0	0	0	0	0	0	0
601	1	54	154	74	31.2026	11.53	9.94	1.57	20	5.3	80	38	35	152	1.11	93	37.4	0.0758553	10.3874	0.123978	0.308289	0.0653947	8.95495	0.106882	0.265775	0.0103289	1.41441	0.0168817	0.0419786	0.131579	18.018	0.215054	0.534759	1.08571	4	36	11	1	0	0	0	0	1	0	1	0	0	0	0
602	0	37	166	61	22.1367	7.31	6.16	4.64	1.73	3	29	16	16	129	0.8	37.6	33.1	0.0566667	9.1375	0.194415	0.220846	0.0477519	7.7	0.16383	0.186103	0.035969	5.8	0.123404	0.140181	0.0134109	2.1625	0.0460106	0.0522659	1	3	37	15	1	0	0	0	0	0	0	1	1	0	0	0
603	1	45	158	44	17.6254	6.16	4.29	6.63	3.82	3.7	47	28	62	128	1.24	285	31.9	0.048125	4.96774	0.021614	0.193103	0.0335156	3.45968	0.0150526	0.134483	0.0517969	5.34677	0.0232632	0.207837	0.0298437	3.08065	0.0134035	0.119749	0.451613	2	21	11	0	0	0	0	0	1	1	0	0	0	0	0
604	1	48	163	71	26.7229	8.87	8.08	4.31	1.12	4.6	60	23	24	159	0.59	240	47.9	0.0557862	15.0339	0.0369583	0.185177	0.0508176	13.6949	0.0336667	0.168685	0.0271069	7.30508	0.0179583	0.0899791	0.00704403	1.89831	0.00466667	0.023382	0.958333	2	22	15	0	0	0	0	0	1	0	1	1	0	0	0
605	1	56	158	66	26.4381	11.08	2.89	3.48	1.12	6.6	67	23	12	133	2.81	209	40.2	0.0833083	3.94306	0.0530144	0.275622	0.0217293	1.02847	0.0138278	0.0718905	0.0261654	1.23843	0.0166507	0.0865672	0.00842105	0.398577	0.00535885	0.0278607	1.91667	2	18	13	1	0	0	0	0	0	0	1	0	0	1	0
606	1	37	143	56	27.3852	17.68	16.25	2.83	20	5.3	89	28	15	129	0.88	186	43.7	0.137054	20.0909	0.0950538	0.404577	0.125969	18.4659	0.0873656	0.371854	0.021938	3.21591	0.0152151	0.0647597	0.155039	22.7273	0.107527	0.457666	1.86667	7	73	21	0	0	0	0	0	1	0	1	0	0	0	0
607	1	65	168	68.5	24.2701	9.29	4.7	7.4	3.91	7.4	94.7	21	26	152	1.91	249	36	0.0611184	4.86387	0.0373092	0.258056	0.0309211	2.46073	0.0188755	0.130556	0.0486842	3.87435	0.0297189	0.205556	0.0257237	2.04712	0.0157028	0.108611	0.807692	6	165	20	1	0	1	0	0	0	0	1	0	0	1	0
608	0	38	163	56	21.0772	12.28	10.58	3.95	0.96	3.8	51	42	66	158	1.23	371	37.1	0.0777215	9.98374	0.0330997	0.330997	0.066962	8.60163	0.0285175	0.285175	0.025	3.21138	0.0106469	0.106469	0.00607595	0.780488	0.0025876	0.025876	0.636364	4	36	13	1	0	0	0	0	0	0	1	0	0	0	0
609	1	51	165	76	27.9155	13.76	12.27	3.14	17.2	8	168.9	35	53	149	0.92	164	39.5	0.092349	14.9565	0.0839024	0.348354	0.082349	13.337	0.0748171	0.310633	0.0210738	3.41304	0.0191463	0.0794937	0.115436	18.6957	0.104878	0.435443	0.660377	4	46	17	0	0	0	0	0	0	0	0	0	0	0	0
610	1	62	161	66	25.462	288.85	3.32	3.52	0.66	5.1	93	16	17	139	2.08	177	35.8	2.07806	138.87	1.63192	8.06844	0.0238849	1.59615	0.0187571	0.0927374	0.0253237	1.69231	0.019887	0.098324	0.0047482	0.317308	0.00372881	0.0184358	0.941176	4	42	13	0	0	0	0	0	0	1	0	0	0	0	0
611	1	31	174	94	31.0477	19.68	18.43	2.52	4.83	8.3	91	25	18	145	0.71	224	44.5	0.135724	27.7183	0.0878571	0.442247	0.127103	25.9577	0.0822768	0.414157	0.0173793	3.5493	0.01125	0.0566292	0.0333103	6.80282	0.0215625	0.108539	1.38889	4	40	9	1	0	0	0	0	1	0	1	1	0	0	0
612	0	55	158	56	22.4323	10.7	9.64	1.79	20	5.3	71.1	46	36	129	0.59	96	41.6	0.0829457	18.1356	0.111458	0.257212	0.0747287	16.339	0.100417	0.231731	0.013876	3.0339	0.0186458	0.0430288	0.155039	33.8983	0.208333	0.480769	1.27778	4	37	25	0	0	0	0	0	1	0	0	0	0	0	0
613	1	48	161	57	21.9899	11.29	10.07	3.88	20	7.1	63	17	11	148	0.51	209	43.9	0.0762838	22.1373	0.0540191	0.257175	0.0680405	19.7451	0.0481818	0.229385	0.0262162	7.60784	0.0185646	0.0883827	0.135135	39.2157	0.0956938	0.455581	1.54545	5	54	13	1	0	0	0	0	1	1	1	0	0	0	0
614	0	56	153	76	32.4661	10.17	8.4	3.05	20	5.8	46	16	10	115	1.02	172	35.2	0.0884348	9.97059	0.0591279	0.28892	0.0730435	8.23529	0.0488372	0.238636	0.0265217	2.9902	0.0177326	0.0866477	0.173913	19.6078	0.116279	0.568182	1.6	34	217	34	1	0	0	0	0	0	0	1	0	0	0	0
615	1	49	172	70	23.6614	5.67	9.33	3.51	8.23	2.3	51	37	18	149	0.31	177	46	0.0380537	18.2903	0.0320339	0.123261	0.0626174	30.0968	0.0527119	0.202826	0.023557	11.3226	0.0198305	0.0763043	0.0552349	26.5484	0.0464972	0.178913	2.05556	3	27	14	1	0	0	0	0	1	1	0	0	0	0	0
616	1	73	159	63	24.9199	6.97	5.45	2.51	17.34	4	59	23	25	124	0.69	139	36.1	0.0562097	10.1014	0.0501439	0.193075	0.0439516	7.89855	0.0392086	0.15097	0.0202419	3.63768	0.0180576	0.0695291	0.139839	25.1304	0.124748	0.480332	0.92	6	60	28	0	0	1	0	0	1	0	0	0	0	0	0
617	1	41	161	62	23.9188	12.9	10.86	2.23	15.56	6.3	79	22	22	137	1.2	249	41.1	0.0941606	10.75	0.0518072	0.313869	0.0792701	9.05	0.0436145	0.264234	0.0162774	1.85833	0.00895582	0.0542579	0.113577	12.9667	0.06249	0.378589	1	3	32	10	0	0	0	0	0	0	0	1	0	0	0	0
618	0	48	167	66	23.6652	15.25	13.91	1.88	20	10.1	42	24	24	146	1.01	243	41.5	0.104452	15.099	0.0627572	0.36747	0.095274	13.7723	0.0572428	0.335181	0.0128767	1.86139	0.00773663	0.0453012	0.136986	19.802	0.0823045	0.481928	1	3	21	14	1	0	0	0	0	0	0	1	1	0	0	0
619	1	64	170	88	30.4498	12.48	11.2	0.61	20	13.2	169	441	446	132	0.53	112	34.1	0.0945455	23.5472	0.111429	0.365982	0.0848485	21.1321	0.1	0.328446	0.00462121	1.15094	0.00544643	0.0178886	0.151515	37.7358	0.178571	0.58651	0.988789	2	40	2	0	0	0	0	0	0	0	1	0	0	0	0
620	1	53	170	75	25.9516	13.88	12	3.97	20	14.6	253	23	16	114	1.33	193	31.4	0.121754	10.4361	0.0719171	0.442038	0.105263	9.02256	0.0621762	0.382166	0.0348246	2.98496	0.0205699	0.126433	0.175439	15.0376	0.103627	0.636943	1.4375	1	1	1	0	0	0	0	0	0	0	1	0	0	0	0
621	0	42	163	77	28.9811	6.95	6.16	5.02	2.02	2.7	54	20	19	104	0.54	148	36.5	0.0668269	12.8704	0.0469595	0.190411	0.0592308	11.4074	0.0416216	0.168767	0.0482692	9.2963	0.0339189	0.137534	0.0194231	3.74074	0.0136486	0.0553425	1.05263	3	27	14	0	0	0	0	0	0	0	1	1	0	0	0
622	1	52	168	83	29.4076	6.39	4.36	5.54	1.71	5	109.5	25	16	132	1.39	227	35.5	0.0484091	4.59712	0.0281498	0.18	0.0330303	3.13669	0.019207	0.122817	0.0419697	3.98561	0.0244053	0.156056	0.0129545	1.23022	0.00753304	0.048169	1.5625	4	4	14	1	0	0	0	0	0	0	1	0	0	0	0
623	1	49	170	62	21.4533	17.33	16.25	1.95	15.72	6.4	113	28	32	167	0.47	179	41	0.103772	36.8723	0.0968156	0.422683	0.0973054	34.5745	0.0907821	0.396341	0.0116766	4.14894	0.0108939	0.047561	0.0941317	33.4468	0.0878212	0.383415	0.875	4	39	15	0	0	0	0	0	1	0	0	0	0	0	0
624	1	62	178	66	20.8307	11.74	10.19	2.98	14.23	5.7	73	24	12	165	0.79	164	36.8	0.0711515	14.8608	0.0715854	0.319022	0.0617576	12.8987	0.0621341	0.276902	0.0180606	3.77215	0.0181707	0.0809783	0.0862424	18.0127	0.0867683	0.386685	2	5	36	21	1	0	0	0	0	0	0	1	0	0	0	0
625	1	63	165	65	23.8751	6.33	4.92	4.3	2.53	10.3	179	21	19	170	1.02	162	40.8	0.0372353	6.20588	0.0390741	0.155147	0.0289412	4.82353	0.0303704	0.120588	0.0252941	4.21569	0.0265432	0.105392	0.0148824	2.48039	0.0156173	0.0620098	1.10526	12	233	12	1	0	0	0	0	0	1	0	0	0	0	0
626	1	51	155	75	31.2175	14.83	13.05	2.53	12.38	7.7	208	23	21	144	0.95	191	37.8	0.102986	15.6105	0.077644	0.392328	0.090625	13.7368	0.0683246	0.345238	0.0175694	2.66316	0.0132461	0.0669312	0.0859722	13.0316	0.0648168	0.327513	1.09524	9	157	28	1	0	0	0	0	1	0	1	0	0	0	0
627	0	57	167	62	22.231	12.7	11.3	1.27	4.3	10.4	115	47	50	124	1.06	180	39.1	0.102419	11.9811	0.0705556	0.324808	0.091129	10.6604	0.0627778	0.289003	0.0102419	1.19811	0.00705556	0.0324808	0.0346774	4.0566	0.0238889	0.109974	0.94	6	66	19	1	0	0	0	0	0	0	1	0	0	0	0
628	0	65	159	45	17.7999	12.27	11.12	2.23	20	8	80	298	105	133	0.6	145	38.9	0.0922556	20.45	0.0846207	0.315424	0.083609	18.5333	0.0766897	0.285861	0.0167669	3.71667	0.0153793	0.0573265	0.150376	33.3333	0.137931	0.514139	2.8381	6	67	23	1	0	1	0	0	0	0	1	0	0	0	0
629	1	51	164	72	26.7698	13.99	13.14	1.56	20	5.3	95	21	21	145	0.42	179	41.4	0.0964828	33.3095	0.0781564	0.337923	0.0906207	31.2857	0.0734078	0.317391	0.0107586	3.71429	0.00871508	0.0376812	0.137931	47.619	0.111732	0.483092	1	3	29	17	1	0	0	0	0	0	0	1	1	0	0	0
630	1	65	159	67	26.5021	14.18	12.49	1.67	15.4	7.1	125	25	10	125	0.88	179	27.5	0.11344	16.1136	0.0792179	0.515636	0.09992	14.1932	0.0697765	0.454182	0.01336	1.89773	0.00932961	0.0607273	0.1232	17.5	0.0860335	0.56	2.5	29	320	45	0	0	0	0	0	0	0	1	0	0	0	0
631	1	41	144	57	27.4884	9.6	7.59	6.85	4.11	4.1	46.7	166	110	144	0.94	193	34.7	0.0666667	10.2128	0.0497409	0.276657	0.0527083	8.07447	0.0393264	0.218732	0.0475694	7.28723	0.0354922	0.197406	0.0285417	4.37234	0.0212953	0.118444	1.50909	4	66	15	1	1	0	0	0	1	0	0	0	0	0	0
632	1	53	169	69.5	24.3339	17.71	16.66	4.46	20	6.5	74	27	34	154	0.58	221	44.7	0.115	30.5345	0.0801357	0.396197	0.108182	28.7241	0.0753846	0.372707	0.028961	7.68966	0.020181	0.0997763	0.12987	34.4828	0.0904977	0.447427	0.794118	41	886	41	1	0	0	0	0	0	0	0	0	0	0	0
633	1	38	164	57	21.1927	17.37	16.08	2.56	4.5	6.3	112	107	75	128	0.51	218	44.6	0.135703	34.0588	0.0796789	0.389462	0.125625	31.5294	0.0737615	0.360538	0.02	5.01961	0.0117431	0.0573991	0.0351562	8.82353	0.0206422	0.100897	1.42667	5	59	20	1	0	0	0	0	0	0	1	0	0	0	0
634	1	50	166	77	27.9431	13.47	12.57	2.61	20	7.4	133	26	19	124	0.6	125	32.7	0.108629	22.45	0.10776	0.411927	0.101371	20.95	0.10056	0.384404	0.0210484	4.35	0.02088	0.0798165	0.16129	33.3333	0.16	0.611621	1.36842	7	123	24	0	0	0	0	0	1	0	1	0	0	0	0
635	1	69	162	67	25.5296	14.29	12.04	2.64	20	12.5	131.5	38	22	150	1.03	125	30.1	0.0952667	13.8738	0.11432	0.474751	0.0802667	11.6893	0.09632	0.4	0.0176	2.56311	0.02112	0.0877076	0.133333	19.4175	0.16	0.664452	1.72727	11	112	22	1	0	0	0	0	0	0	1	0	0	0	0
636	0	62	175	95	31.0204	9.15	8.34	2.74	2.76	7.3	55	16	11	128	0.56	132	39.4	0.0714844	16.3393	0.0693182	0.232234	0.0651562	14.8929	0.0631818	0.211675	0.0214063	4.89286	0.0207576	0.0695431	0.0215625	4.92857	0.0209091	0.0700508	1.45455	4	65	18	1	0	1	0	0	0	0	0	0	0	0	0
637	0	39	159	57	22.5466	13.16	11.82	2.53	4.33	5.5	54	19	15	124	0.67	275	35.2	0.106129	19.6418	0.0478545	0.373864	0.0953226	17.6418	0.0429818	0.335795	0.0204032	3.77612	0.0092	0.071875	0.0349194	6.46269	0.0157455	0.123011	1.26667	5	65	27	1	0	0	0	0	0	0	1	1	0	0	0
638	1	51	162	58	22.1003	12.25	11.46	3.11	10.53	5.2	116	234	55	131	0.41	113	30.8	0.0935115	29.878	0.108407	0.397727	0.0874809	27.9512	0.101416	0.372078	0.0237405	7.58537	0.0275221	0.100974	0.0803817	25.6829	0.0931858	0.341883	4.25455	40	638	57	0	1	0	0	0	1	0	1	1	0	0	0
639	1	52	154	77	32.4675	9.88	7.43	6.13	12.88	5.2	103	14	12	149	1.42	132	35.8	0.0663087	6.95775	0.0748485	0.275978	0.0498658	5.23239	0.0562879	0.207542	0.0411409	4.3169	0.0464394	0.171229	0.086443	9.07042	0.0975758	0.359777	1.16667	36	580	36	0	0	1	0	0	1	0	1	1	0	0	0
640	1	60	173	71	23.7228	16.22	14.92	1.84	20	12.9	230	676	398	123	0.83	131	32	0.13187	19.5422	0.123817	0.506875	0.121301	17.9759	0.113893	0.46625	0.0149593	2.21687	0.0140458	0.0575	0.162602	24.0964	0.152672	0.625	1.69849	44	1025	45	1	1	0	0	0	0	1	0	0	0	0	0
641	0	52	160	64	25	17.17	15.1	1.58	20	13	393	4261	1701	118	1.41	32	33.2	0.145508	12.1773	0.536563	0.517169	0.127966	10.7092	0.471875	0.454819	0.0133898	1.12057	0.049375	0.0475904	0.169492	14.1844	0.625	0.60241	2.505	33	431	36	1	0	0	0	0	0	0	1	0	0	0	0
642	1	49	171	67	22.913	15.3	14.15	1.68	20	7.7	140	39	21	152	0.66	159	40.3	0.100658	23.1818	0.0962264	0.379653	0.0930921	21.4394	0.0889937	0.351117	0.0110526	2.54545	0.010566	0.0416873	0.131579	30.303	0.125786	0.496278	1.85714	6	56	16	1	0	0	0	0	0	0	1	0	0	0	0
643	1	67	170	65	22.4913	5.9	3.04	3.49	2.28	3.6	75	16	13	138	1.38	188	34.9	0.0427536	4.27536	0.031383	0.169054	0.022029	2.2029	0.0161702	0.087106	0.0252899	2.52899	0.0185638	0.1	0.0165217	1.65217	0.0121277	0.0653295	1.23077	3	25	12	0	0	0	0	0	1	1	0	0	0	0	0
644	1	37	173	77	25.7276	12.94	12.15	5.58	20	4.9	73.3	39	39	153	0.25	175	40.8	0.0845752	51.76	0.0739429	0.317157	0.0794118	48.6	0.0694286	0.297794	0.0364706	22.32	0.0318857	0.136765	0.130719	80	0.114286	0.490196	1	2	23	15	1	0	0	0	0	0	0	0	0	0	0	0
645	0	34	162	65	24.7676	4.1	2.83	5.16	2.43	3.9	71	13	6	83	0.78	203	38.6	0.0493976	5.25641	0.020197	0.106218	0.0340964	3.62821	0.0139409	0.0733161	0.0621687	6.61538	0.0254187	0.133679	0.0292771	3.11538	0.0119704	0.0629534	2.16667	2	15	20	1	0	0	0	0	0	0	1	1	0	0	0
646	1	51	163	80	30.1103	14.94	12.26	2.88	2.8	6.1	75	24	31	127	1.65	206	39	0.117638	9.05455	0.0725243	0.383077	0.0965354	7.4303	0.0595146	0.314359	0.0226772	1.74545	0.0139806	0.0738462	0.0220472	1.69697	0.0135922	0.0717949	0.774194	9	110	16	0	0	0	0	0	1	0	1	0	0	0	0
647	1	40	171	76	25.9909	23.37	20.85	1.95	19.42	7.1	93.4	104	15	165	1.61	226	46.3	0.141636	14.5155	0.103407	0.504752	0.126364	12.9503	0.0922566	0.450324	0.0118182	1.21118	0.00862832	0.0421166	0.117697	12.0621	0.0859292	0.419438	6.93333	5	63	25	0	0	0	0	0	1	1	1	1	0	0	0
648	0	61	180	97	29.9383	11.08	9.97	1.67	1.05	9.5	76	23	12	119	0.78	148	39.3	0.0931092	14.2051	0.0748649	0.281934	0.0837815	12.7821	0.0673649	0.25369	0.0140336	2.14103	0.0112838	0.0424936	0.00882353	1.34615	0.00709459	0.0267176	1.91667	3	43	18	1	0	0	0	0	0	0	1	0	0	0	0
649	1	33	171	72	24.623	10.09	9.08	3.13	5.21	5.7	140.8	23	88	151	0.62	214	46.2	0.0668212	16.2742	0.0471495	0.218398	0.0601325	14.6452	0.0424299	0.196537	0.0207285	5.04839	0.0146262	0.0677489	0.0345033	8.40323	0.0243458	0.112771	0.261364	2	17	16	1	0	0	0	0	0	1	1	0	0	0	0
650	1	40	160	63	24.6094	17.85	15.07	2.75	17.3	3.3	73	27	30	149	1.21	218	40.7	0.119799	14.7521	0.0818807	0.438575	0.101141	12.4545	0.0691284	0.37027	0.0184564	2.27273	0.0126147	0.0675676	0.116107	14.2975	0.0793578	0.425061	0.9	3	35	14	1	0	0	0	0	1	1	1	1	0	0	0
651	0	51	161	78	30.0914	18.75	17.41	1.81	20	5.2	82	34	27	143	0.91	155	40.4	0.131119	20.6044	0.120968	0.464109	0.121748	19.1319	0.112323	0.430941	0.0126573	1.98901	0.0116774	0.044802	0.13986	21.978	0.129032	0.49505	1.25926	51	407	51	0	0	1	0	0	0	0	1	0	0	0	0
652	1	49	178	70	22.0932	13.48	10.89	6.37	6.68	2.5	63.1	24	14	147	1.16	158	37	0.0917007	11.6207	0.0853165	0.364324	0.0740816	9.38793	0.0689241	0.294324	0.0433333	5.49138	0.0403165	0.172162	0.0454422	5.75862	0.0422785	0.180541	1.71429	3	23	18	1	0	0	0	0	0	0	1	0	0	0	0
653	1	61	173	72	24.0569	12.16	10.18	2.72	4.34	6.3	96	28	20	154	1.37	179	45.2	0.078961	8.87591	0.067933	0.269027	0.0661039	7.43066	0.0568715	0.225221	0.0176623	1.9854	0.0151955	0.060177	0.0281818	3.16788	0.0242458	0.0960177	1.4	6	72	19	1	0	0	0	0	0	0	0	0	0	0	0
654	1	62	165	70	25.7117	13.31	0.59	1.72	20	11.8	178	43	32	141	0.59	139	35.5	0.0943972	22.5593	0.0957554	0.37493	0.0041844	1	0.0042446	0.0166197	0.0121986	2.91525	0.0123741	0.0484507	0.141844	33.8983	0.143885	0.56338	1.34375	5	33	15	1	0	0	0	0	0	0	1	0	0	0	0
655	0	66	160	58	22.6562	18.21	16.3	1.64	20	7.6	166	212	75	117	1.2	149	26.3	0.155641	15.175	0.122215	0.692395	0.139316	13.5833	0.109396	0.619772	0.0140171	1.36667	0.0110067	0.0623574	0.17094	16.6667	0.134228	0.760456	2.82667	26	517	26	1	0	0	0	0	0	0	1	0	0	0	0
656	1	62	172	82	27.7177	12.3	9.26	5.76	1.01	4.8	87	11	25	116	2.06	298	35.1	0.106034	5.97087	0.0412752	0.350427	0.0798276	4.49515	0.0310738	0.263818	0.0496552	2.79612	0.0193289	0.164103	0.0087069	0.490291	0.00338926	0.0287749	0.44	3	43	15	1	0	0	0	0	0	1	0	0	0	0	0
657	0	42	172	64	21.6333	12.01	10.16	2.41	1.4	3.3	46	19	11	63	1.19	319	45.5	0.190635	10.0924	0.0376489	0.263956	0.16127	8.53782	0.0318495	0.223297	0.038254	2.02521	0.00755486	0.052967	0.0222222	1.17647	0.00438871	0.0307692	1.72727	3	31	11	1	0	0	0	0	0	0	1	1	0	0	0
658	1	43	165	59	21.6713	15.66	13.9	1.8	1.11	7.5	96.3	32	31	140	1.12	236	42	0.111857	13.9821	0.0663559	0.372857	0.0992857	12.4107	0.0588983	0.330952	0.0128571	1.60714	0.00762712	0.0428571	0.00792857	0.991071	0.00470339	0.0264286	1.03226	4	37	14	0	0	0	0	0	1	1	1	1	0	0	0
659	1	55	170	74	25.6055	20.9	19.47	2.72	20	6.9	96	26	15	134	0.38	249	42.3	0.15597	55	0.0839357	0.49409	0.145299	51.2368	0.0781928	0.460284	0.0202985	7.15789	0.0109237	0.0643026	0.149254	52.6316	0.0803213	0.472813	1.73333	9	20	9	1	0	0	0	0	0	1	1	1	0	0	0
660	1	63	172	59	19.9432	20.82	18.55	1.79	20	9	80	85	51	129	1.35	173	42	0.161395	15.4222	0.120347	0.495714	0.143798	13.7407	0.107225	0.441667	0.013876	1.32593	0.0103468	0.042619	0.155039	14.8148	0.115607	0.47619	1.66667	4	31	19	0	1	0	0	0	0	0	1	0	0	0	0
661	1	46	180	69	21.2963	10.4	8.57	3.58	10.32	5.7	131	17	8	111	1.2	390	34.6	0.0936937	8.66667	0.0266667	0.300578	0.0772072	7.14167	0.0219744	0.247688	0.0322523	2.98333	0.00917949	0.103468	0.092973	8.6	0.0264615	0.298266	2.125	20	335	22	1	0	0	0	0	0	1	1	0	0	0	0
662	1	45	167	80	28.6851	11.73	8.79	5.92	3.17	3.8	63.7	24	58	155	1.6	0.26	36.9	0.0756774	7.33125	45.1154	0.317886	0.0567097	5.49375	33.8077	0.238211	0.0381935	3.7	22.7692	0.160434	0.0204516	1.98125	12.1923	0.0859079	0.413793	2	14	10	1	0	0	0	0	1	1	0	0	0	0	0
663	0	60	157	94	38.1354	13.16	12.26	2.14	20	10	130	742	193	136	0.53	96	39	0.0967647	24.8302	0.137083	0.337436	0.0901471	23.1321	0.127708	0.314359	0.0157353	4.03774	0.0222917	0.0548718	0.147059	37.7358	0.208333	0.512821	3.84456	38	492	38	0	0	0	0	0	0	0	1	0	0	0	0
664	1	57	162	59	22.4813	7.66	6.39	1.54	20	3.6	3.6	37	19	132	0.44	128	38.4	0.0580303	17.4091	0.0598438	0.199479	0.0484091	14.5227	0.0499219	0.166406	0.0116667	3.5	0.0120313	0.0401042	0.151515	45.4545	0.15625	0.520833	1.94737	15	297	15	1	0	0	0	0	0	1	1	0	0	0	0
665	1	54	175	87	28.4082	10.78	10.12	1.05	20	8.7	123	19	19	131	0.42	135	39.6	0.0822901	25.6667	0.0798519	0.272222	0.0772519	24.0952	0.074963	0.255556	0.00801527	2.5	0.00777778	0.0265152	0.152672	47.619	0.148148	0.505051	1	7	109	17	0	0	0	0	0	1	0	1	0	0	0	0
666	1	42	162	59	22.4813	10.49	9	2.14	20	7.1	120	69	78	138	1.1	187	46.3	0.0760145	9.53636	0.0560963	0.226566	0.0652174	8.18182	0.0481283	0.194384	0.0155072	1.94545	0.0114439	0.0462203	0.144928	18.1818	0.106952	0.431965	0.884615	3	34	18	1	0	0	0	0	0	1	0	0	0	0	0
667	0	32	150	60	26.6667	14.71	13.25	3.45	2.77	8.4	123	39	74	121	1.03	197	40.1	0.12157	14.2816	0.0746701	0.366833	0.109504	12.8641	0.0672589	0.330424	0.0285124	3.34951	0.0175127	0.0860349	0.0228926	2.68932	0.0140609	0.0690773	0.527027	7	106	21	1	0	0	0	0	0	0	1	0	0	0	0
668	1	44	154	59	24.8777	21.5	19.74	1.56	20	12.9	470	30	42	152	0.92	145	45.2	0.141447	23.3696	0.148276	0.475664	0.129868	21.4565	0.136138	0.436726	0.0102632	1.69565	0.0107586	0.0345133	0.131579	21.7391	0.137931	0.442478	0.714286	31	728	31	0	0	0	0	0	1	1	1	0	0	0	0
669	0	56	172	69	23.3234	14.08	13.05	3.25	20	5.8	30.7	24	21	127	0.77	241	40	0.110866	18.2857	0.0584232	0.352	0.102756	16.9481	0.0541494	0.32625	0.0255906	4.22078	0.0134855	0.08125	0.15748	25.974	0.0829876	0.5	1.14286	4	49	14	0	0	0	0	0	0	0	1	0	0	0	0
670	1	50	175	79	25.7959	13.81	12.35	1.28	20	6.6	95	44	18	147	0.83	142	37.6	0.0939456	16.6386	0.0972535	0.367287	0.0840136	14.8795	0.0869718	0.328457	0.00870748	1.54217	0.00901408	0.0340426	0.136054	24.0964	0.140845	0.531915	2.44444	6	30	20	1	0	0	0	0	1	0	1	0	0	0	0
671	1	64	167	57	20.4382	12.39	11.43	3.22	20	19.1	246	26	23	125	0.59	102	36.1	0.09912	21	0.121471	0.343213	0.09144	19.3729	0.112059	0.31662	0.02576	5.45763	0.0315686	0.0891967	0.16	33.8983	0.196078	0.554017	1.13043	5	31	18	1	0	0	0	0	1	0	1	0	0	0	0
672	1	44	167	74	26.5338	12.47	10.46	3.73	20	7.8	107	23	25	159	1.33	187	45.7	0.0784277	9.37594	0.0666845	0.272867	0.0657862	7.86466	0.0559358	0.228884	0.0234591	2.80451	0.0199465	0.0816193	0.125786	15.0376	0.106952	0.437637	0.92	5	25	19	1	0	0	0	0	1	0	1	0	0	0	0
673	0	51	155	67	27.8876	16.31	13.64	3.49	18	6.1	83.6	47	29	127	1.67	256	30.4	0.128425	9.76647	0.0637109	0.536513	0.107402	8.16766	0.0532813	0.448684	0.0274803	2.08982	0.0136328	0.114803	0.141732	10.7784	0.0703125	0.592105	1.62069	5	72	33	0	0	0	0	0	0	0	1	0	0	0	0
[truncated: 5 more columns]
